# Supplementary material for: LiveCellMiner: A new tool to analyze mitotic progression
Source: PLoS One. 2022 Jul 7;17(7):e0270923. doi: 10.1371/journal.pone.0270923 (PMC9262191; doi:10.1371/journal.pone.0270923)
Supplement: S2 Table — We used MATLAB’s regionprops function for basic morphological features [77]. Moreover, a detailed description of the Haralick features can be found in [43] and we used the implementation described in [78]. (XLSX) [file pone.0270923.s016.xlsx]

## Sheet: Tabelle1
	Feature Name	Type	Description
	xpos	TS	Spatial x coordinate of the centroid of each nucleus per time point.
	ypos	TS	Spatial y coordinate of the centroid of each nucleus per time point.
	Area	TS	Area of the segmented nucleus measured in µm^2.
	MajorAxisLength	TS	Length of the major axis the segmented nucleus measured in µm [77].
	MinorAxisLength	TS	Length of the minor axis the segmented nucleus measured in µm [77].
	Orientation	TS	Angle between the positive x-axis and the major axis measured in degrees [77].
	Circularity	TS	Measure for the roundness of a nucleus and defined as 4 * Area * PI / (Perimeter^2). A perfect circle has a value of 1 [77].
	MeanIntensity	TS	Average intensity measured in the segmented area.
	StdIntensity	TS	Standard deviation of the intensity measured in the segmented area.
	StdIntensityGradMag	TS	Standard deviation of a gradient magnitude measured in the segmented area.
	RecoveryFeature	TS	Interphase recovery in percent (100% indicates full recovery). Measures the absolute percentage deviation of one or more features to their respective interphase mean value (average percentage deviation if multiple features are selected). Default used for the figures in this paper: Area, Circularity, MeanIntensity, StdIntensity.
	AngularSecondMoment	TS	Angular Second Moment (Energy) derived from the graylevel co-occurrence matrix as described in [43] and implemented in [78].
	Contrast	TS	Contrast derived from the graylevel co-occurrence matrix as described in [43] and implemented in [78].
	Correlation	TS	Correlation derived from the graylevel co-occurrence matrix as described in [43] and implemented in [78].
	Variance	TS	Variance derived from the graylevel co-occurrence matrix as described in [43] and implemented in [78].
	Homogeneity	TS	Inverse Difference Moment (Homogeneity) derived from the graylevel co-occurrence matrix as described in [43] and implemented in [78].
	SumAverage	TS	Sum Average derived from the graylevel co-occurrence matrix as described in [43] and implemented in [78].
	SumVariance	TS	Sum Variance derived from the graylevel co-occurrence matrix as described in [43] and implemented in [78].
	SumEntropy	TS	Sum Entropy derived from the graylevel co-occurrence matrix as described in [43] and implemented in [78].
	Entropy	TS	Entropy derived from the graylevel co-occurrence matrix as described in [43] and implemented in [78].
	DifferenceVariance	TS	Difference Variance derived from the graylevel co-occurrence matrix as described in [43] and implemented in [78].
	DifferenceEntropy	TS	Difference Entropy derived from the graylevel co-occurrence matrix as described in [43] and implemented in [78].
	InformationMeasureofCorrelationI	TS	Information Measure of Correlation I derived from the graylevel co-occurrence matrix as described in [43] and implemented in [78].
	InformationMeasureofCorrelationII	TS	Information Measure of Correlation II derived from the graylevel co-occurrence matrix as described in [43] and implemented in [78].
	MaximalCorrelationCoefficient	TS	Maximal Correlation Coefficient derived from the graylevel co-occurrence matrix as described in [43] and implemented in [78].
	manualSynchronization	TS	Synchronization stage assigned either automatically or manually. Allowed values are -1 (invalid trajectory), 0 (unlabeled trajectory), 1 (interphase), 2 (prophase, metaphase, early anaphase), 3 (late anaphase, telophase).
	manuallyConfirmed	SF	Boolean value for each trajectory that indicates if the synchronization time points were manually checked. Only manually checked trajectories will be used for classifier training.
	IPToMALength_Frames	SF	Duration between the IP and MA synchronization time points measured in number of frames.
	IPToMALength_Minutes	SF	Duration between the IP and MA synchronization time points measured in minutes.
	InterphaseMeanIntensity	SF	Average of the mean intensity during interphase.
	AccumulatedOrientationDiffPMA	SF	Sum of the angular change of the major axis orientation for the entire time interval measured in degrees.
