# Supplementary material for: LiveCellMiner: A new tool to analyze mitotic progression
Source: PLoS One. 2022 Jul 7;17(7):e0270923. doi: 10.1371/journal.pone.0270923 (PMC9262191; doi:10.1371/journal.pone.0270923)
Supplement: S3 Table — Note that all features mentioned in S2 Table can also be extracted for the secondary channel and are not listed here. Moreover, each of the listed features can be computed on a grown/shrunk/toroidal region obtained via morphological dilation/erosion of the chromatin mass segmentation with a user-defined radius and structuring element. (XLSX) [file pone.0270923.s017.xlsx]

## Sheet: Tabelle1
	Feature Name	Type	Description
	Ch1-Ch2-MI-Ratio	TS	Ratio of the mean intensities between Ch1 and Ch2.
	Ch2-Outer-Inner-Mean-Ratio	TS	Mean value of the brightest 25% pixels in the secondary channel (measured in a toroidal region around the chromatin segmentation) and the mean value of the 25% of the brightest pixels of the secondary channel within the region of the chromatin segmentation.
	Ch2-Max-Int-Displacement	TS	Euclidean distance between the intensity-weighted centroid of the brightest 25% pixels in the secondary channel measured in a toroidal region around the chromatin segmentation and the centroid of the chromatin segmentation.
	%TSNAME%_%TIME%FramesAfterMA	SF	Extracts the value of a selected time series %TSNAME% at time point %TIME% as a single feature.
