# Supplementary material for: LiveCellMiner: A new tool to analyze mitotic progression
Source: PLoS One. 2022 Jul 7;17(7):e0270923. doi: 10.1371/journal.pone.0270923 (PMC9262191; doi:10.1371/journal.pone.0270923)
Supplement: S4 Table — Measurements were performed on a confocal data set (LSM710, 20× objective, physical spacing 0.415μm, 3 minute time intervals and N = 1606 trajectories in total), a widefield data set (NikonXLight, 10× objective, physical spacing 0.65μm, 3 minute time intervals and N = 5248 trajectories in total), a confocal data set (LSM5L, 10× objective, physical spacing 0.656μm, 3 minute time intervals and N = 2990 trajectories in total), the RPE data set (Nikon microscope, 20x objective, physical spacing 0.33μm, 3 minute time intervals and N = 388 trajectories in total) and the public data set by Hériché et al. [33] (automated epifluorescence microscope, 20× objective, physical spacing 0.32μm, 8.5 minute time intervals and N = 2200 trajectories in total). True positives (TP), true negatives (TN), false positives (FP) and false negative (FN) are summed over all folds of the 6-fold cross-validation. Precision, recall, accuracy and F-Score were computed individually on each fold and the displayed values are the mean ± SD. The last two columns contain the mean ± SD values of the synchronization time point offsets for the interphase prophase transition (IP) and the metaphase to anaphase transition (MA) measured in frames (a deviation of 1 frame corresponds to 3 minutes for both data sets). Bold-face letters indicate the best values for each measure and data set. (XLSX) [file pone.0270923.s018.xlsx]

## Sheet: Tabelle1
	Microscope / Method	TP	TN	FP	FN	Precision	Recall	Accuracy	F-Score	Avg. Dev. IP	Avg. Dev. MA
	Conf. / Classical	1464	0	142	0	0.91 ± 0.00	1.00 ± 0.00	0.91 ± 0.00	0.95 ± 0.00	0.17 ± 0.47	0.03 ± 0.17
	Conf. / Classical + Auto Rej.	1464	140	2	0	1.00 ± 0.00	1.00 ± 0.00	1.00 ± 0.00	1.00 ± 0.00	0.17 ± 0.47	0.03 ± 0.17
	Conf. / LSTM + HMM + Auto Rej.	1464	142	0	0	1.00 ± 0.00	1.00 ± 0.00	1.00 ± 0.00	1.00 ± 0.00	-0.07 ± 0.75	0.06 ± 0.81
	Widef. / Classical	3838	0	1410	0	0.73 ± 0.09	1.00 ± 0.00	0.73 ± 0.09	0.84 ± 0.06	-0.11 ± 1.03	0.07 ± 0.35
	Widef. / Classical + Auto Rej.	3656	1280	130	182	0.96 ± 0.02	0.95 ± 0.04	0.94 ± 0.03	0.96 ± 0.03	-0.08 ± 0.89	0.07 ± 0.33
	Widef. / LSTM + HMM + Auto Rej.	3602	1302	108	236	0.97 ± 0.02	0.93 ± 0.04	0.93 ± 0.03	0.95 ± 0.03	-0.46 ± 1.46	-0.06 ± 1.74
	LSD1 / Classical	2434	0	556	0	0.81 ± 0.00	1.00 ± 0.00	0.81 ± 0.00	0.90 ± 0.00	-0.09 ± 0.69	-0.40 ± 1.44
	LSD1 / Classical + Auto Rej.	2418	448	108	16	0.96 ± 0.00	0.99 ± 0.00	0.96 ± 0.00	0.97 ± 0.00	-0.09 ± 0.68	-0.39 ± 1.43
	LSD1 / LSTM + HMM + Auto Rej.	2398	476	80	36	0.97 ± 0.00	0.99 ± 0.00	0.96 ± 0.00	0.98 ± 0.00	-0.35 ± 1.08	-0.18 ± 1.71
	RPE / Classical	120	0	264	0	0.31 ± 0.05	1.00 ± 0.00	0.31 ± 0.05	0.47 ± 0.06	-0.19 ± 1.47	-0.38 ± 1.80
	RPE / Classical + Auto Rej.	119	248	16	3	0.88 ± 0.06	0.98 ± 0.04	0.95 ± 0.02	0.92 ± 0.04	-0.19 ± 1.46	-0.37 ± 1.80
	RPE / LSTM + HMM + Auto Rej.	119	248	16	5	0.88 ± 0.07	0.96 ± 0.04	0.95 ± 0.02	0.92 ± 0.04	-0.48 ± 1.59	0.10 ± 1.10
	Hériché et al. / Classical	764	0	348	0	0.69 ± 0.00	1.00 ± 0.00	0.69 ± 0.00	0.81 ± 0.00	0.18 ± 0.39	-0.12 ± 0.55
	Hériché et al. / Classical + Auto Rej.	676	276	72	88	0.90 ± 0.01	0.88 ± 0.09	0.86 ± 0.06	0.89 ± 0.05	0.17 ± 0.37	-0.11 ± 0.52
	Hériché et al. / LSTM + HMM + Auto Rej.	648	276	72	116	0.90 ± 0.01	0.85 ± 0.07	0.83 ± 0.05	0.87 ± 0.04	-0.25 ± 1.03	0.16 ± 1.73
