# Supplementary material for: LiveCellMiner: A new tool to analyze mitotic progression
Source: PLoS One. 2022 Jul 7;17(7):e0270923. doi: 10.1371/journal.pone.0270923 (PMC9262191; doi:10.1371/journal.pone.0270923)
Supplement: S6 Table — Statistical test results for the time series plots of Figs 4 and 5 and S6–S8 Figs summarized in a supplementary spreadsheet file. (XLSX) [file pone.0270923.s020.xlsx]

## Sheet: Figure 4
Figure	Feature	Microscope	Time Point	Group1	Group2	P-Value	Sign. (alpha = 0.05)	Method	Multiple Testing Correction	Notes
Figure 4A	Area	NikonXlight_10X_0.65	60	scrambled	PP2A	5.33e-12	1	One-Way ANOVA	tukey-kramer	Comparing individual time points
Figure 4A	Area	NikonXlight_10X_0.65	65	scrambled	PP2A	0	1	One-Way ANOVA	tukey-kramer	Comparing individual time points
Figure 4A	Area	NikonXlight_10X_0.65	70	scrambled	PP2A	0	1	One-Way ANOVA	tukey-kramer	Comparing individual time points
Figure 4A	Area	NikonXlight_10X_0.65	75	scrambled	PP2A	0	1	One-Way ANOVA	tukey-kramer	Comparing individual time points
Figure 4A	Area	NikonXlight_10X_0.65	80	scrambled	PP2A	0	1	One-Way ANOVA	tukey-kramer	Comparing individual time points
Figure 4A	Area	NikonXlight_10X_0.65	85	scrambled	PP2A	0	1	One-Way ANOVA	tukey-kramer	Comparing individual time points
Figure 4A	Area	NikonXlight_10X_0.65	90	scrambled	PP2A	0	1	One-Way ANOVA	tukey-kramer	Comparing individual time points
Figure 4A	Area	NikonXlight_10X_0.65	95	scrambled	PP2A	0	1	One-Way ANOVA	tukey-kramer	Comparing individual time points
Figure 4A	Area	NikonXlight_10X_0.65	100	scrambled	PP2A	0	1	One-Way ANOVA	tukey-kramer	Comparing individual time points
Figure 4A	Area	NikonXlight_10X_0.65	60 65 70 75 80 85 90 95 100	class=scrambled	class=PP2A	0	1	Two-Way ANOVA	tukey-kramer	Interaction model comparing all selected time points
Figure 4A	Area	LSM5L_10X_0.656	60	Scrambled	PP2A	0.162	0	One-Way ANOVA	tukey-kramer	Comparing individual time points
Figure 4A	Area	LSM5L_10X_0.656	65	Scrambled	PP2A	0	1	One-Way ANOVA	tukey-kramer	Comparing individual time points
Figure 4A	Area	LSM5L_10X_0.656	70	Scrambled	PP2A	0	1	One-Way ANOVA	tukey-kramer	Comparing individual time points
Figure 4A	Area	LSM5L_10X_0.656	75	Scrambled	PP2A	0	1	One-Way ANOVA	tukey-kramer	Comparing individual time points
Figure 4A	Area	LSM5L_10X_0.656	80	Scrambled	PP2A	0	1	One-Way ANOVA	tukey-kramer	Comparing individual time points
Figure 4A	Area	LSM5L_10X_0.656	85	Scrambled	PP2A	9.31e-14	1	One-Way ANOVA	tukey-kramer	Comparing individual time points
Figure 4A	Area	LSM5L_10X_0.656	90	Scrambled	PP2A	1.21e-16	1	One-Way ANOVA	tukey-kramer	Comparing individual time points
Figure 4A	Area	LSM5L_10X_0.656	95	Scrambled	PP2A	6.1e-09	1	One-Way ANOVA	tukey-kramer	Comparing individual time points
Figure 4A	Area	LSM5L_10X_0.656	100	Scrambled	PP2A	7.79e-08	1	One-Way ANOVA	tukey-kramer	Comparing individual time points
Figure 4A	Area	LSM5L_10X_0.656	60 65 70 75 80 85 90 95 100	class=Scrambled	class=PP2A	0	1	Two-Way ANOVA	tukey-kramer	Interaction model comparing all selected time points
Figure 4A	Area	LSM710_20X_0.415	60	Scrambled	PP2A	3.2e-23	1	One-Way ANOVA	tukey-kramer	Comparing individual time points
Figure 4A	Area	LSM710_20X_0.415	65	Scrambled	PP2A	0	1	One-Way ANOVA	tukey-kramer	Comparing individual time points
Figure 4A	Area	LSM710_20X_0.415	70	Scrambled	PP2A	0	1	One-Way ANOVA	tukey-kramer	Comparing individual time points
Figure 4A	Area	LSM710_20X_0.415	75	Scrambled	PP2A	0	1	One-Way ANOVA	tukey-kramer	Comparing individual time points
Figure 4A	Area	LSM710_20X_0.415	80	Scrambled	PP2A	0	1	One-Way ANOVA	tukey-kramer	Comparing individual time points
Figure 4A	Area	LSM710_20X_0.415	85	Scrambled	PP2A	0	1	One-Way ANOVA	tukey-kramer	Comparing individual time points
Figure 4A	Area	LSM710_20X_0.415	90	Scrambled	PP2A	0	1	One-Way ANOVA	tukey-kramer	Comparing individual time points
Figure 4A	Area	LSM710_20X_0.415	95	Scrambled	PP2A	0	1	One-Way ANOVA	tukey-kramer	Comparing individual time points
Figure 4A	Area	LSM710_20X_0.415	100	Scrambled	PP2A	0	1	One-Way ANOVA	tukey-kramer	Comparing individual time points
Figure 4A	Area	LSM710_20X_0.415	60 65 70 75 80 85 90 95 100	class=Scrambled	class=PP2A	0	1	Two-Way ANOVA	tukey-kramer	Interaction model comparing all selected time points
Figure 4B	MeanIntensity	NikonXlight_10X_0.65	60	scrambled	PP2A	0	1	One-Way ANOVA	tukey-kramer	Comparing individual time points
Figure 4B	MeanIntensity	NikonXlight_10X_0.65	65	scrambled	PP2A	0	1	One-Way ANOVA	tukey-kramer	Comparing individual time points
Figure 4B	MeanIntensity	NikonXlight_10X_0.65	70	scrambled	PP2A	0	1	One-Way ANOVA	tukey-kramer	Comparing individual time points
Figure 4B	MeanIntensity	NikonXlight_10X_0.65	75	scrambled	PP2A	0	1	One-Way ANOVA	tukey-kramer	Comparing individual time points
Figure 4B	MeanIntensity	NikonXlight_10X_0.65	80	scrambled	PP2A	0	1	One-Way ANOVA	tukey-kramer	Comparing individual time points
Figure 4B	MeanIntensity	NikonXlight_10X_0.65	85	scrambled	PP2A	0	1	One-Way ANOVA	tukey-kramer	Comparing individual time points
Figure 4B	MeanIntensity	NikonXlight_10X_0.65	90	scrambled	PP2A	0	1	One-Way ANOVA	tukey-kramer	Comparing individual time points
Figure 4B	MeanIntensity	NikonXlight_10X_0.65	95	scrambled	PP2A	8.02e-24	1	One-Way ANOVA	tukey-kramer	Comparing individual time points
Figure 4B	MeanIntensity	NikonXlight_10X_0.65	100	scrambled	PP2A	1.39e-17	1	One-Way ANOVA	tukey-kramer	Comparing individual time points
Figure 4B	MeanIntensity	NikonXlight_10X_0.65	60 65 70 75 80 85 90 95 100	class=scrambled	class=PP2A	0	1	Two-Way ANOVA	tukey-kramer	Interaction model comparing all selected time points
Figure 4B	MeanIntensity	LSM5L_10X_0.656	60	Scrambled	PP2A	1.71e-07	1	One-Way ANOVA	tukey-kramer	Comparing individual time points
Figure 4B	MeanIntensity	LSM5L_10X_0.656	65	Scrambled	PP2A	0	1	One-Way ANOVA	tukey-kramer	Comparing individual time points
Figure 4B	MeanIntensity	LSM5L_10X_0.656	70	Scrambled	PP2A	0	1	One-Way ANOVA	tukey-kramer	Comparing individual time points
Figure 4B	MeanIntensity	LSM5L_10X_0.656	75	Scrambled	PP2A	0	1	One-Way ANOVA	tukey-kramer	Comparing individual time points
Figure 4B	MeanIntensity	LSM5L_10X_0.656	80	Scrambled	PP2A	6.19e-22	1	One-Way ANOVA	tukey-kramer	Comparing individual time points
Figure 4B	MeanIntensity	LSM5L_10X_0.656	85	Scrambled	PP2A	4.92e-16	1	One-Way ANOVA	tukey-kramer	Comparing individual time points
Figure 4B	MeanIntensity	LSM5L_10X_0.656	90	Scrambled	PP2A	2.73e-14	1	One-Way ANOVA	tukey-kramer	Comparing individual time points
Figure 4B	MeanIntensity	LSM5L_10X_0.656	95	Scrambled	PP2A	5.75e-12	1	One-Way ANOVA	tukey-kramer	Comparing individual time points
Figure 4B	MeanIntensity	LSM5L_10X_0.656	100	Scrambled	PP2A	1.5e-09	1	One-Way ANOVA	tukey-kramer	Comparing individual time points
Figure 4B	MeanIntensity	LSM5L_10X_0.656	60 65 70 75 80 85 90 95 100	class=Scrambled	class=PP2A	0	1	Two-Way ANOVA	tukey-kramer	Interaction model comparing all selected time points
Figure 4B	MeanIntensity	LSM710_20X_0.415	60	Scrambled	PP2A	1.51e-06	1	One-Way ANOVA	tukey-kramer	Comparing individual time points
Figure 4B	MeanIntensity	LSM710_20X_0.415	65	Scrambled	PP2A	3.17e-05	1	One-Way ANOVA	tukey-kramer	Comparing individual time points
Figure 4B	MeanIntensity	LSM710_20X_0.415	70	Scrambled	PP2A	0.647	0	One-Way ANOVA	tukey-kramer	Comparing individual time points
Figure 4B	MeanIntensity	LSM710_20X_0.415	75	Scrambled	PP2A	0.652	0	One-Way ANOVA	tukey-kramer	Comparing individual time points
Figure 4B	MeanIntensity	LSM710_20X_0.415	80	Scrambled	PP2A	0.532	0	One-Way ANOVA	tukey-kramer	Comparing individual time points
Figure 4B	MeanIntensity	LSM710_20X_0.415	85	Scrambled	PP2A	0.479	0	One-Way ANOVA	tukey-kramer	Comparing individual time points
Figure 4B	MeanIntensity	LSM710_20X_0.415	90	Scrambled	PP2A	0.403	0	One-Way ANOVA	tukey-kramer	Comparing individual time points
Figure 4B	MeanIntensity	LSM710_20X_0.415	95	Scrambled	PP2A	0.468	0	One-Way ANOVA	tukey-kramer	Comparing individual time points
Figure 4B	MeanIntensity	LSM710_20X_0.415	100	Scrambled	PP2A	0.451	0	One-Way ANOVA	tukey-kramer	Comparing individual time points
Figure 4B	MeanIntensity	LSM710_20X_0.415	60 65 70 75 80 85 90 95 100	class=Scrambled	class=PP2A	0.682	0	Two-Way ANOVA	tukey-kramer	Interaction model comparing all selected time points
Figure 4C	MeanIntensity-NormalizedIntMean	NikonXlight_10X_0.65	60	scrambled	PP2A	0	1	One-Way ANOVA	tukey-kramer	Comparing individual time points
Figure 4C	MeanIntensity-NormalizedIntMean	NikonXlight_10X_0.65	65	scrambled	PP2A	0	1	One-Way ANOVA	tukey-kramer	Comparing individual time points
Figure 4C	MeanIntensity-NormalizedIntMean	NikonXlight_10X_0.65	70	scrambled	PP2A	0	1	One-Way ANOVA	tukey-kramer	Comparing individual time points
Figure 4C	MeanIntensity-NormalizedIntMean	NikonXlight_10X_0.65	75	scrambled	PP2A	0	1	One-Way ANOVA	tukey-kramer	Comparing individual time points
Figure 4C	MeanIntensity-NormalizedIntMean	NikonXlight_10X_0.65	80	scrambled	PP2A	0	1	One-Way ANOVA	tukey-kramer	Comparing individual time points
Figure 4C	MeanIntensity-NormalizedIntMean	NikonXlight_10X_0.65	85	scrambled	PP2A	0	1	One-Way ANOVA	tukey-kramer	Comparing individual time points
Figure 4C	MeanIntensity-NormalizedIntMean	NikonXlight_10X_0.65	90	scrambled	PP2A	0	1	One-Way ANOVA	tukey-kramer	Comparing individual time points
Figure 4C	MeanIntensity-NormalizedIntMean	NikonXlight_10X_0.65	95	scrambled	PP2A	0	1	One-Way ANOVA	tukey-kramer	Comparing individual time points
Figure 4C	MeanIntensity-NormalizedIntMean	NikonXlight_10X_0.65	100	scrambled	PP2A	0	1	One-Way ANOVA	tukey-kramer	Comparing individual time points
Figure 4C	MeanIntensity-NormalizedIntMean	NikonXlight_10X_0.65	60 65 70 75 80 85 90 95 100	class=scrambled	class=PP2A	0	1	Two-Way ANOVA	tukey-kramer	Interaction model comparing all selected time points
Figure 4C	MeanIntensity-NormalizedIntMean	LSM5L_10X_0.656	60	Scrambled	PP2A	8.56e-19	1	One-Way ANOVA	tukey-kramer	Comparing individual time points
Figure 4C	MeanIntensity-NormalizedIntMean	LSM5L_10X_0.656	65	Scrambled	PP2A	0	1	One-Way ANOVA	tukey-kramer	Comparing individual time points
Figure 4C	MeanIntensity-NormalizedIntMean	LSM5L_10X_0.656	70	Scrambled	PP2A	0	1	One-Way ANOVA	tukey-kramer	Comparing individual time points
Figure 4C	MeanIntensity-NormalizedIntMean	LSM5L_10X_0.656	75	Scrambled	PP2A	0	1	One-Way ANOVA	tukey-kramer	Comparing individual time points
Figure 4C	MeanIntensity-NormalizedIntMean	LSM5L_10X_0.656	80	Scrambled	PP2A	0	1	One-Way ANOVA	tukey-kramer	Comparing individual time points
Figure 4C	MeanIntensity-NormalizedIntMean	LSM5L_10X_0.656	85	Scrambled	PP2A	0	1	One-Way ANOVA	tukey-kramer	Comparing individual time points
Figure 4C	MeanIntensity-NormalizedIntMean	LSM5L_10X_0.656	90	Scrambled	PP2A	0	1	One-Way ANOVA	tukey-kramer	Comparing individual time points
Figure 4C	MeanIntensity-NormalizedIntMean	LSM5L_10X_0.656	95	Scrambled	PP2A	1.03e-23	1	One-Way ANOVA	tukey-kramer	Comparing individual time points
Figure 4C	MeanIntensity-NormalizedIntMean	LSM5L_10X_0.656	100	Scrambled	PP2A	1.12e-15	1	One-Way ANOVA	tukey-kramer	Comparing individual time points
Figure 4C	MeanIntensity-NormalizedIntMean	LSM5L_10X_0.656	60 65 70 75 80 85 90 95 100	class=Scrambled	class=PP2A	0	1	Two-Way ANOVA	tukey-kramer	Interaction model comparing all selected time points
Figure 4C	MeanIntensity-NormalizedIntMean	LSM710_20X_0.415	60	Scrambled	PP2A	0	1	One-Way ANOVA	tukey-kramer	Comparing individual time points
Figure 4C	MeanIntensity-NormalizedIntMean	LSM710_20X_0.415	65	Scrambled	PP2A	0	1	One-Way ANOVA	tukey-kramer	Comparing individual time points
Figure 4C	MeanIntensity-NormalizedIntMean	LSM710_20X_0.415	70	Scrambled	PP2A	1.54e-06	1	One-Way ANOVA	tukey-kramer	Comparing individual time points
Figure 4C	MeanIntensity-NormalizedIntMean	LSM710_20X_0.415	75	Scrambled	PP2A	6.41e-05	1	One-Way ANOVA	tukey-kramer	Comparing individual time points
Figure 4C	MeanIntensity-NormalizedIntMean	LSM710_20X_0.415	80	Scrambled	PP2A	1.79e-06	1	One-Way ANOVA	tukey-kramer	Comparing individual time points
Figure 4C	MeanIntensity-NormalizedIntMean	LSM710_20X_0.415	85	Scrambled	PP2A	8.7e-09	1	One-Way ANOVA	tukey-kramer	Comparing individual time points
Figure 4C	MeanIntensity-NormalizedIntMean	LSM710_20X_0.415	90	Scrambled	PP2A	3.33e-11	1	One-Way ANOVA	tukey-kramer	Comparing individual time points
Figure 4C	MeanIntensity-NormalizedIntMean	LSM710_20X_0.415	95	Scrambled	PP2A	5.04e-08	1	One-Way ANOVA	tukey-kramer	Comparing individual time points
Figure 4C	MeanIntensity-NormalizedIntMean	LSM710_20X_0.415	100	Scrambled	PP2A	1.31e-09	1	One-Way ANOVA	tukey-kramer	Comparing individual time points
Figure 4C	MeanIntensity-NormalizedIntMean	LSM710_20X_0.415	60 65 70 75 80 85 90 95 100	class=Scrambled	class=PP2A	2.28e-09	1	Two-Way ANOVA	tukey-kramer	Interaction model comparing all selected time points
Figure 4D	MinMajAxisRatio	NikonXlight_10X_0.65	60	scrambled	PP2A	0	1	One-Way ANOVA	tukey-kramer	Comparing individual time points
Figure 4D	MinMajAxisRatio	NikonXlight_10X_0.65	65	scrambled	PP2A	0	1	One-Way ANOVA	tukey-kramer	Comparing individual time points
Figure 4D	MinMajAxisRatio	NikonXlight_10X_0.65	70	scrambled	PP2A	2.9e-13	1	One-Way ANOVA	tukey-kramer	Comparing individual time points
Figure 4D	MinMajAxisRatio	NikonXlight_10X_0.65	75	scrambled	PP2A	1.35e-25	1	One-Way ANOVA	tukey-kramer	Comparing individual time points
Figure 4D	MinMajAxisRatio	NikonXlight_10X_0.65	80	scrambled	PP2A	0	1	One-Way ANOVA	tukey-kramer	Comparing individual time points
Figure 4D	MinMajAxisRatio	NikonXlight_10X_0.65	85	scrambled	PP2A	0	1	One-Way ANOVA	tukey-kramer	Comparing individual time points
Figure 4D	MinMajAxisRatio	NikonXlight_10X_0.65	90	scrambled	PP2A	0	1	One-Way ANOVA	tukey-kramer	Comparing individual time points
Figure 4D	MinMajAxisRatio	NikonXlight_10X_0.65	95	scrambled	PP2A	0	1	One-Way ANOVA	tukey-kramer	Comparing individual time points
Figure 4D	MinMajAxisRatio	NikonXlight_10X_0.65	100	scrambled	PP2A	0	1	One-Way ANOVA	tukey-kramer	Comparing individual time points
Figure 4D	MinMajAxisRatio	NikonXlight_10X_0.65	60 65 70 75 80 85 90 95 100	class=scrambled	class=PP2A	0	1	Two-Way ANOVA	tukey-kramer	Interaction model comparing all selected time points
Figure 4D	Ratio-MinorAxisLength-vs-MajorAxisLength	LSM5L_10X_0.656	60	Scrambled	PP2A	0.00115	1	One-Way ANOVA	tukey-kramer	Comparing individual time points
Figure 4D	Ratio-MinorAxisLength-vs-MajorAxisLength	LSM5L_10X_0.656	65	Scrambled	PP2A	0	1	One-Way ANOVA	tukey-kramer	Comparing individual time points
Figure 4D	Ratio-MinorAxisLength-vs-MajorAxisLength	LSM5L_10X_0.656	70	Scrambled	PP2A	6.85e-10	1	One-Way ANOVA	tukey-kramer	Comparing individual time points
Figure 4D	Ratio-MinorAxisLength-vs-MajorAxisLength	LSM5L_10X_0.656	75	Scrambled	PP2A	3.83e-15	1	One-Way ANOVA	tukey-kramer	Comparing individual time points
Figure 4D	Ratio-MinorAxisLength-vs-MajorAxisLength	LSM5L_10X_0.656	80	Scrambled	PP2A	1.16e-22	1	One-Way ANOVA	tukey-kramer	Comparing individual time points
Figure 4D	Ratio-MinorAxisLength-vs-MajorAxisLength	LSM5L_10X_0.656	85	Scrambled	PP2A	6.41e-22	1	One-Way ANOVA	tukey-kramer	Comparing individual time points
Figure 4D	Ratio-MinorAxisLength-vs-MajorAxisLength	LSM5L_10X_0.656	90	Scrambled	PP2A	0	1	One-Way ANOVA	tukey-kramer	Comparing individual time points
Figure 4D	Ratio-MinorAxisLength-vs-MajorAxisLength	LSM5L_10X_0.656	95	Scrambled	PP2A	8.13e-25	1	One-Way ANOVA	tukey-kramer	Comparing individual time points
Figure 4D	Ratio-MinorAxisLength-vs-MajorAxisLength	LSM5L_10X_0.656	100	Scrambled	PP2A	2.71e-25	1	One-Way ANOVA	tukey-kramer	Comparing individual time points
Figure 4D	Ratio-MinorAxisLength-vs-MajorAxisLength	LSM5L_10X_0.656	60 65 70 75 80 85 90 95 100	class=Scrambled	class=PP2A	0	1	Two-Way ANOVA	tukey-kramer	Interaction model comparing all selected time points
Figure 4D	Ratio-MinorAxisLength-vs-MajorAxisLength	LSM710_20X_0.415	60	Scrambled	PP2A	2.88e-19	1	One-Way ANOVA	tukey-kramer	Comparing individual time points
Figure 4D	Ratio-MinorAxisLength-vs-MajorAxisLength	LSM710_20X_0.415	65	Scrambled	PP2A	2.5e-06	1	One-Way ANOVA	tukey-kramer	Comparing individual time points
Figure 4D	Ratio-MinorAxisLength-vs-MajorAxisLength	LSM710_20X_0.415	70	Scrambled	PP2A	7.77e-07	1	One-Way ANOVA	tukey-kramer	Comparing individual time points
Figure 4D	Ratio-MinorAxisLength-vs-MajorAxisLength	LSM710_20X_0.415	75	Scrambled	PP2A	4.43e-11	1	One-Way ANOVA	tukey-kramer	Comparing individual time points
Figure 4D	Ratio-MinorAxisLength-vs-MajorAxisLength	LSM710_20X_0.415	80	Scrambled	PP2A	8.22e-18	1	One-Way ANOVA	tukey-kramer	Comparing individual time points
Figure 4D	Ratio-MinorAxisLength-vs-MajorAxisLength	LSM710_20X_0.415	85	Scrambled	PP2A	1.46e-23	1	One-Way ANOVA	tukey-kramer	Comparing individual time points
Figure 4D	Ratio-MinorAxisLength-vs-MajorAxisLength	LSM710_20X_0.415	90	Scrambled	PP2A	2.71e-25	1	One-Way ANOVA	tukey-kramer	Comparing individual time points
Figure 4D	Ratio-MinorAxisLength-vs-MajorAxisLength	LSM710_20X_0.415	95	Scrambled	PP2A	3.6e-24	1	One-Way ANOVA	tukey-kramer	Comparing individual time points
Figure 4D	Ratio-MinorAxisLength-vs-MajorAxisLength	LSM710_20X_0.415	100	Scrambled	PP2A	1.24e-22	1	One-Way ANOVA	tukey-kramer	Comparing individual time points
Figure 4D	Ratio-MinorAxisLength-vs-MajorAxisLength	LSM710_20X_0.415	60 65 70 75 80 85 90 95 100	class=Scrambled	class=PP2A	0	1	Two-Way ANOVA	tukey-kramer	Interaction model comparing all selected time points
Figure 4E	RecoveryFeature	NikonXlight_10X_0.65	60	scrambled	PP2A	0	1	One-Way ANOVA	tukey-kramer	Comparing individual time points
Figure 4E	RecoveryFeature	NikonXlight_10X_0.65	65	scrambled	PP2A	0	1	One-Way ANOVA	tukey-kramer	Comparing individual time points
Figure 4E	RecoveryFeature	NikonXlight_10X_0.65	70	scrambled	PP2A	0	1	One-Way ANOVA	tukey-kramer	Comparing individual time points
Figure 4E	RecoveryFeature	NikonXlight_10X_0.65	75	scrambled	PP2A	0	1	One-Way ANOVA	tukey-kramer	Comparing individual time points
Figure 4E	RecoveryFeature	NikonXlight_10X_0.65	80	scrambled	PP2A	0	1	One-Way ANOVA	tukey-kramer	Comparing individual time points
Figure 4E	RecoveryFeature	NikonXlight_10X_0.65	85	scrambled	PP2A	1.35e-25	1	One-Way ANOVA	tukey-kramer	Comparing individual time points
Figure 4E	RecoveryFeature	NikonXlight_10X_0.65	90	scrambled	PP2A	3.96e-12	1	One-Way ANOVA	tukey-kramer	Comparing individual time points
Figure 4E	RecoveryFeature	NikonXlight_10X_0.65	95	scrambled	PP2A	3.42e-06	1	One-Way ANOVA	tukey-kramer	Comparing individual time points
Figure 4E	RecoveryFeature	NikonXlight_10X_0.65	100	scrambled	PP2A	7.16e-08	1	One-Way ANOVA	tukey-kramer	Comparing individual time points
Figure 4E	RecoveryFeature	NikonXlight_10X_0.65	60 65 70 75 80 85 90 95 100	class=scrambled	class=PP2A	0	1	Two-Way ANOVA	tukey-kramer	Interaction model comparing all selected time points
Figure 4E	RecoveryFeature	LSM5L_10X_0.656	60	Scrambled	PP2A	0.00105	1	One-Way ANOVA	tukey-kramer	Comparing individual time points
Figure 4E	RecoveryFeature	LSM5L_10X_0.656	65	Scrambled	PP2A	0	1	One-Way ANOVA	tukey-kramer	Comparing individual time points
Figure 4E	RecoveryFeature	LSM5L_10X_0.656	70	Scrambled	PP2A	0	1	One-Way ANOVA	tukey-kramer	Comparing individual time points
Figure 4E	RecoveryFeature	LSM5L_10X_0.656	75	Scrambled	PP2A	0	1	One-Way ANOVA	tukey-kramer	Comparing individual time points
Figure 4E	RecoveryFeature	LSM5L_10X_0.656	80	Scrambled	PP2A	8.4e-15	1	One-Way ANOVA	tukey-kramer	Comparing individual time points
Figure 4E	RecoveryFeature	LSM5L_10X_0.656	85	Scrambled	PP2A	0.0707	0	One-Way ANOVA	tukey-kramer	Comparing individual time points
Figure 4E	RecoveryFeature	LSM5L_10X_0.656	90	Scrambled	PP2A	0.0593	0	One-Way ANOVA	tukey-kramer	Comparing individual time points
Figure 4E	RecoveryFeature	LSM5L_10X_0.656	95	Scrambled	PP2A	0.335	0	One-Way ANOVA	tukey-kramer	Comparing individual time points
Figure 4E	RecoveryFeature	LSM5L_10X_0.656	100	Scrambled	PP2A	0.832	0	One-Way ANOVA	tukey-kramer	Comparing individual time points
Figure 4E	RecoveryFeature	LSM5L_10X_0.656	60 65 70 75 80 85 90 95 100	class=Scrambled	class=PP2A	0	1	Two-Way ANOVA	tukey-kramer	Interaction model comparing all selected time points
Figure 4E	RecoveryFeature	LSM710_20X_0.415	60	Scrambled	PP2A	0	1	One-Way ANOVA	tukey-kramer	Comparing individual time points
Figure 4E	RecoveryFeature	LSM710_20X_0.415	65	Scrambled	PP2A	0	1	One-Way ANOVA	tukey-kramer	Comparing individual time points
Figure 4E	RecoveryFeature	LSM710_20X_0.415	70	Scrambled	PP2A	1.47e-10	1	One-Way ANOVA	tukey-kramer	Comparing individual time points
Figure 4E	RecoveryFeature	LSM710_20X_0.415	75	Scrambled	PP2A	8.51e-12	1	One-Way ANOVA	tukey-kramer	Comparing individual time points
Figure 4E	RecoveryFeature	LSM710_20X_0.415	80	Scrambled	PP2A	3.02e-11	1	One-Way ANOVA	tukey-kramer	Comparing individual time points
Figure 4E	RecoveryFeature	LSM710_20X_0.415	85	Scrambled	PP2A	1.43e-06	1	One-Way ANOVA	tukey-kramer	Comparing individual time points
Figure 4E	RecoveryFeature	LSM710_20X_0.415	90	Scrambled	PP2A	2.8e-05	1	One-Way ANOVA	tukey-kramer	Comparing individual time points
Figure 4E	RecoveryFeature	LSM710_20X_0.415	95	Scrambled	PP2A	0.000553	1	One-Way ANOVA	tukey-kramer	Comparing individual time points
Figure 4E	RecoveryFeature	LSM710_20X_0.415	100	Scrambled	PP2A	0.00253	1	One-Way ANOVA	tukey-kramer	Comparing individual time points
Figure 4E	RecoveryFeature	LSM710_20X_0.415	60 65 70 75 80 85 90 95 100	class=Scrambled	class=PP2A	0	1	Two-Way ANOVA	tukey-kramer	Interaction model comparing all selected time points
Note: See S5 Table for the statistical analysis of the single features of panels F and G.

## Sheet: Figure 5
Figure	Feature	Microscope	Time Point	Group1	Group2	P-Value	Sign. (alpha = 0.05)	Method	Multiple Testing Correction	Notes
Figure 5A	Area-NormalizedIntMean	LSM5L_10X_0.656	60	Scrambled	LSD1-1	0.00258	1	One-Way ANOVA	tukey-kramer	Comparing individual time points
Figure 5A	Area-NormalizedIntMean	LSM5L_10X_0.656	60	Scrambled	LSD1-2	0.999	0	One-Way ANOVA	tukey-kramer	Comparing individual time points
Figure 5A	Area-NormalizedIntMean	LSM5L_10X_0.656	60	Scrambled	PP2A	0.699	0	One-Way ANOVA	tukey-kramer	Comparing individual time points
Figure 5A	Area-NormalizedIntMean	LSM5L_10X_0.656	65	Scrambled	LSD1-1	0.137	0	One-Way ANOVA	tukey-kramer	Comparing individual time points
Figure 5A	Area-NormalizedIntMean	LSM5L_10X_0.656	65	Scrambled	LSD1-2	7.09e-15	1	One-Way ANOVA	tukey-kramer	Comparing individual time points
Figure 5A	Area-NormalizedIntMean	LSM5L_10X_0.656	65	Scrambled	PP2A	0	1	One-Way ANOVA	tukey-kramer	Comparing individual time points
Figure 5A	Area-NormalizedIntMean	LSM5L_10X_0.656	70	Scrambled	LSD1-1	3.11e-16	1	One-Way ANOVA	tukey-kramer	Comparing individual time points
Figure 5A	Area-NormalizedIntMean	LSM5L_10X_0.656	70	Scrambled	LSD1-2	0	1	One-Way ANOVA	tukey-kramer	Comparing individual time points
Figure 5A	Area-NormalizedIntMean	LSM5L_10X_0.656	70	Scrambled	PP2A	0	1	One-Way ANOVA	tukey-kramer	Comparing individual time points
Figure 5A	Area-NormalizedIntMean	LSM5L_10X_0.656	75	Scrambled	LSD1-1	0	1	One-Way ANOVA	tukey-kramer	Comparing individual time points
Figure 5A	Area-NormalizedIntMean	LSM5L_10X_0.656	75	Scrambled	LSD1-2	0	1	One-Way ANOVA	tukey-kramer	Comparing individual time points
Figure 5A	Area-NormalizedIntMean	LSM5L_10X_0.656	75	Scrambled	PP2A	0	1	One-Way ANOVA	tukey-kramer	Comparing individual time points
Figure 5A	Area-NormalizedIntMean	LSM5L_10X_0.656	80	Scrambled	LSD1-1	0	1	One-Way ANOVA	tukey-kramer	Comparing individual time points
Figure 5A	Area-NormalizedIntMean	LSM5L_10X_0.656	80	Scrambled	LSD1-2	0	1	One-Way ANOVA	tukey-kramer	Comparing individual time points
Figure 5A	Area-NormalizedIntMean	LSM5L_10X_0.656	80	Scrambled	PP2A	0	1	One-Way ANOVA	tukey-kramer	Comparing individual time points
Figure 5A	Area-NormalizedIntMean	LSM5L_10X_0.656	85	Scrambled	LSD1-1	0	1	One-Way ANOVA	tukey-kramer	Comparing individual time points
Figure 5A	Area-NormalizedIntMean	LSM5L_10X_0.656	85	Scrambled	LSD1-2	0	1	One-Way ANOVA	tukey-kramer	Comparing individual time points
Figure 5A	Area-NormalizedIntMean	LSM5L_10X_0.656	85	Scrambled	PP2A	1.49e-19	1	One-Way ANOVA	tukey-kramer	Comparing individual time points
Figure 5A	Area-NormalizedIntMean	LSM5L_10X_0.656	90	Scrambled	LSD1-1	0	1	One-Way ANOVA	tukey-kramer	Comparing individual time points
Figure 5A	Area-NormalizedIntMean	LSM5L_10X_0.656	90	Scrambled	LSD1-2	0	1	One-Way ANOVA	tukey-kramer	Comparing individual time points
Figure 5A	Area-NormalizedIntMean	LSM5L_10X_0.656	90	Scrambled	PP2A	0	1	One-Way ANOVA	tukey-kramer	Comparing individual time points
Figure 5A	Area-NormalizedIntMean	LSM5L_10X_0.656	95	Scrambled	LSD1-1	0	1	One-Way ANOVA	tukey-kramer	Comparing individual time points
Figure 5A	Area-NormalizedIntMean	LSM5L_10X_0.656	95	Scrambled	LSD1-2	0	1	One-Way ANOVA	tukey-kramer	Comparing individual time points
Figure 5A	Area-NormalizedIntMean	LSM5L_10X_0.656	95	Scrambled	PP2A	2.08e-13	1	One-Way ANOVA	tukey-kramer	Comparing individual time points
Figure 5A	Area-NormalizedIntMean	LSM5L_10X_0.656	100	Scrambled	LSD1-1	5.13e-23	1	One-Way ANOVA	tukey-kramer	Comparing individual time points
Figure 5A	Area-NormalizedIntMean	LSM5L_10X_0.656	100	Scrambled	LSD1-2	0	1	One-Way ANOVA	tukey-kramer	Comparing individual time points
Figure 5A	Area-NormalizedIntMean	LSM5L_10X_0.656	100	Scrambled	PP2A	3.86e-11	1	One-Way ANOVA	tukey-kramer	Comparing individual time points
Figure 5A	Area-NormalizedIntMean	LSM5L_10X_0.656	60 65 70 75 80 85 90 95 100	class=Scrambled	class=LSD1-1	0	1	Two-Way ANOVA	tukey-kramer	Interaction model comparing all selected time points
Figure 5A	Area-NormalizedIntMean	LSM5L_10X_0.656	60 65 70 75 80 85 90 95 100	class=Scrambled	class=LSD1-2	0	1	Two-Way ANOVA	tukey-kramer	Interaction model comparing all selected time points
Figure 5A	Area-NormalizedIntMean	LSM5L_10X_0.656	60 65 70 75 80 85 90 95 100	class=Scrambled	class=PP2A	0	1	Two-Way ANOVA	tukey-kramer	Interaction model comparing all selected time points
Figure 5B	MeanIntensity	LSM5L_10X_0.656	60	Scrambled	LSD1-1	0	1	One-Way ANOVA	tukey-kramer	Comparing individual time points
Figure 5B	MeanIntensity	LSM5L_10X_0.656	60	Scrambled	LSD1-2	9.09e-17	1	One-Way ANOVA	tukey-kramer	Comparing individual time points
Figure 5B	MeanIntensity	LSM5L_10X_0.656	60	Scrambled	PP2A	2.36e-06	1	One-Way ANOVA	tukey-kramer	Comparing individual time points
Figure 5B	MeanIntensity	LSM5L_10X_0.656	65	Scrambled	LSD1-1	0	1	One-Way ANOVA	tukey-kramer	Comparing individual time points
Figure 5B	MeanIntensity	LSM5L_10X_0.656	65	Scrambled	LSD1-2	0.0461	1	One-Way ANOVA	tukey-kramer	Comparing individual time points
Figure 5B	MeanIntensity	LSM5L_10X_0.656	65	Scrambled	PP2A	0	1	One-Way ANOVA	tukey-kramer	Comparing individual time points
Figure 5B	MeanIntensity	LSM5L_10X_0.656	70	Scrambled	LSD1-1	0	1	One-Way ANOVA	tukey-kramer	Comparing individual time points
Figure 5B	MeanIntensity	LSM5L_10X_0.656	70	Scrambled	LSD1-2	2.24e-07	1	One-Way ANOVA	tukey-kramer	Comparing individual time points
Figure 5B	MeanIntensity	LSM5L_10X_0.656	70	Scrambled	PP2A	0	1	One-Way ANOVA	tukey-kramer	Comparing individual time points
Figure 5B	MeanIntensity	LSM5L_10X_0.656	75	Scrambled	LSD1-1	0	1	One-Way ANOVA	tukey-kramer	Comparing individual time points
Figure 5B	MeanIntensity	LSM5L_10X_0.656	75	Scrambled	LSD1-2	0.000135	1	One-Way ANOVA	tukey-kramer	Comparing individual time points
Figure 5B	MeanIntensity	LSM5L_10X_0.656	75	Scrambled	PP2A	0	1	One-Way ANOVA	tukey-kramer	Comparing individual time points
Figure 5B	MeanIntensity	LSM5L_10X_0.656	80	Scrambled	LSD1-1	0	1	One-Way ANOVA	tukey-kramer	Comparing individual time points
Figure 5B	MeanIntensity	LSM5L_10X_0.656	80	Scrambled	LSD1-2	0.0589	0	One-Way ANOVA	tukey-kramer	Comparing individual time points
Figure 5B	MeanIntensity	LSM5L_10X_0.656	80	Scrambled	PP2A	5.05e-17	1	One-Way ANOVA	tukey-kramer	Comparing individual time points
Figure 5B	MeanIntensity	LSM5L_10X_0.656	85	Scrambled	LSD1-1	0	1	One-Way ANOVA	tukey-kramer	Comparing individual time points
Figure 5B	MeanIntensity	LSM5L_10X_0.656	85	Scrambled	LSD1-2	0.219	0	One-Way ANOVA	tukey-kramer	Comparing individual time points
Figure 5B	MeanIntensity	LSM5L_10X_0.656	85	Scrambled	PP2A	4.8e-12	1	One-Way ANOVA	tukey-kramer	Comparing individual time points
Figure 5B	MeanIntensity	LSM5L_10X_0.656	90	Scrambled	LSD1-1	0	1	One-Way ANOVA	tukey-kramer	Comparing individual time points
Figure 5B	MeanIntensity	LSM5L_10X_0.656	90	Scrambled	LSD1-2	0.51	0	One-Way ANOVA	tukey-kramer	Comparing individual time points
Figure 5B	MeanIntensity	LSM5L_10X_0.656	90	Scrambled	PP2A	1.98e-10	1	One-Way ANOVA	tukey-kramer	Comparing individual time points
Figure 5B	MeanIntensity	LSM5L_10X_0.656	95	Scrambled	LSD1-1	0	1	One-Way ANOVA	tukey-kramer	Comparing individual time points
Figure 5B	MeanIntensity	LSM5L_10X_0.656	95	Scrambled	LSD1-2	0.944	0	One-Way ANOVA	tukey-kramer	Comparing individual time points
Figure 5B	MeanIntensity	LSM5L_10X_0.656	95	Scrambled	PP2A	7.87e-09	1	One-Way ANOVA	tukey-kramer	Comparing individual time points
Figure 5B	MeanIntensity	LSM5L_10X_0.656	100	Scrambled	LSD1-1	0	1	One-Way ANOVA	tukey-kramer	Comparing individual time points
Figure 5B	MeanIntensity	LSM5L_10X_0.656	100	Scrambled	LSD1-2	0.992	0	One-Way ANOVA	tukey-kramer	Comparing individual time points
Figure 5B	MeanIntensity	LSM5L_10X_0.656	100	Scrambled	PP2A	5.62e-07	1	One-Way ANOVA	tukey-kramer	Comparing individual time points
Figure 5B	MeanIntensity	LSM5L_10X_0.656	60 65 70 75 80 85 90 95 100	class=Scrambled	class=LSD1-1	0	1	Two-Way ANOVA	tukey-kramer	Interaction model comparing all selected time points
Figure 5B	MeanIntensity	LSM5L_10X_0.656	60 65 70 75 80 85 90 95 100	class=Scrambled	class=LSD1-2	0.66	0	Two-Way ANOVA	tukey-kramer	Interaction model comparing all selected time points
Figure 5B	MeanIntensity	LSM5L_10X_0.656	60 65 70 75 80 85 90 95 100	class=Scrambled	class=PP2A	0	1	Two-Way ANOVA	tukey-kramer	Interaction model comparing all selected time points
Figure 5C	MeanIntensity-NormalizedIntMean	LSM5L_10X_0.656	60	Scrambled	LSD1-1	3.14e-07	1	One-Way ANOVA	tukey-kramer	Comparing individual time points
Figure 5C	MeanIntensity-NormalizedIntMean	LSM5L_10X_0.656	60	Scrambled	LSD1-2	1.93e-05	1	One-Way ANOVA	tukey-kramer	Comparing individual time points
Figure 5C	MeanIntensity-NormalizedIntMean	LSM5L_10X_0.656	60	Scrambled	PP2A	1.11e-18	1	One-Way ANOVA	tukey-kramer	Comparing individual time points
Figure 5C	MeanIntensity-NormalizedIntMean	LSM5L_10X_0.656	65	Scrambled	LSD1-1	0	1	One-Way ANOVA	tukey-kramer	Comparing individual time points
Figure 5C	MeanIntensity-NormalizedIntMean	LSM5L_10X_0.656	65	Scrambled	LSD1-2	0	1	One-Way ANOVA	tukey-kramer	Comparing individual time points
Figure 5C	MeanIntensity-NormalizedIntMean	LSM5L_10X_0.656	65	Scrambled	PP2A	0	1	One-Way ANOVA	tukey-kramer	Comparing individual time points
Figure 5C	MeanIntensity-NormalizedIntMean	LSM5L_10X_0.656	70	Scrambled	LSD1-1	0	1	One-Way ANOVA	tukey-kramer	Comparing individual time points
Figure 5C	MeanIntensity-NormalizedIntMean	LSM5L_10X_0.656	70	Scrambled	LSD1-2	0	1	One-Way ANOVA	tukey-kramer	Comparing individual time points
Figure 5C	MeanIntensity-NormalizedIntMean	LSM5L_10X_0.656	70	Scrambled	PP2A	0	1	One-Way ANOVA	tukey-kramer	Comparing individual time points
Figure 5C	MeanIntensity-NormalizedIntMean	LSM5L_10X_0.656	75	Scrambled	LSD1-1	0	1	One-Way ANOVA	tukey-kramer	Comparing individual time points
Figure 5C	MeanIntensity-NormalizedIntMean	LSM5L_10X_0.656	75	Scrambled	LSD1-2	0	1	One-Way ANOVA	tukey-kramer	Comparing individual time points
Figure 5C	MeanIntensity-NormalizedIntMean	LSM5L_10X_0.656	75	Scrambled	PP2A	0	1	One-Way ANOVA	tukey-kramer	Comparing individual time points
Figure 5C	MeanIntensity-NormalizedIntMean	LSM5L_10X_0.656	80	Scrambled	LSD1-1	0	1	One-Way ANOVA	tukey-kramer	Comparing individual time points
Figure 5C	MeanIntensity-NormalizedIntMean	LSM5L_10X_0.656	80	Scrambled	LSD1-2	0	1	One-Way ANOVA	tukey-kramer	Comparing individual time points
Figure 5C	MeanIntensity-NormalizedIntMean	LSM5L_10X_0.656	80	Scrambled	PP2A	0	1	One-Way ANOVA	tukey-kramer	Comparing individual time points
Figure 5C	MeanIntensity-NormalizedIntMean	LSM5L_10X_0.656	85	Scrambled	LSD1-1	0	1	One-Way ANOVA	tukey-kramer	Comparing individual time points
Figure 5C	MeanIntensity-NormalizedIntMean	LSM5L_10X_0.656	85	Scrambled	LSD1-2	0	1	One-Way ANOVA	tukey-kramer	Comparing individual time points
Figure 5C	MeanIntensity-NormalizedIntMean	LSM5L_10X_0.656	85	Scrambled	PP2A	0	1	One-Way ANOVA	tukey-kramer	Comparing individual time points
Figure 5C	MeanIntensity-NormalizedIntMean	LSM5L_10X_0.656	90	Scrambled	LSD1-1	0	1	One-Way ANOVA	tukey-kramer	Comparing individual time points
Figure 5C	MeanIntensity-NormalizedIntMean	LSM5L_10X_0.656	90	Scrambled	LSD1-2	0	1	One-Way ANOVA	tukey-kramer	Comparing individual time points
Figure 5C	MeanIntensity-NormalizedIntMean	LSM5L_10X_0.656	90	Scrambled	PP2A	0	1	One-Way ANOVA	tukey-kramer	Comparing individual time points
Figure 5C	MeanIntensity-NormalizedIntMean	LSM5L_10X_0.656	95	Scrambled	LSD1-1	0	1	One-Way ANOVA	tukey-kramer	Comparing individual time points
Figure 5C	MeanIntensity-NormalizedIntMean	LSM5L_10X_0.656	95	Scrambled	LSD1-2	0	1	One-Way ANOVA	tukey-kramer	Comparing individual time points
Figure 5C	MeanIntensity-NormalizedIntMean	LSM5L_10X_0.656	95	Scrambled	PP2A	1.58e-20	1	One-Way ANOVA	tukey-kramer	Comparing individual time points
Figure 5C	MeanIntensity-NormalizedIntMean	LSM5L_10X_0.656	100	Scrambled	LSD1-1	0	1	One-Way ANOVA	tukey-kramer	Comparing individual time points
Figure 5C	MeanIntensity-NormalizedIntMean	LSM5L_10X_0.656	100	Scrambled	LSD1-2	0	1	One-Way ANOVA	tukey-kramer	Comparing individual time points
Figure 5C	MeanIntensity-NormalizedIntMean	LSM5L_10X_0.656	100	Scrambled	PP2A	2.36e-13	1	One-Way ANOVA	tukey-kramer	Comparing individual time points
Figure 5C	MeanIntensity-NormalizedIntMean	LSM5L_10X_0.656	60 65 70 75 80 85 90 95 100	class=Scrambled	class=LSD1-1	0	1	Two-Way ANOVA	tukey-kramer	Interaction model comparing all selected time points
Figure 5C	MeanIntensity-NormalizedIntMean	LSM5L_10X_0.656	60 65 70 75 80 85 90 95 100	class=Scrambled	class=LSD1-2	0	1	Two-Way ANOVA	tukey-kramer	Interaction model comparing all selected time points
Figure 5C	MeanIntensity-NormalizedIntMean	LSM5L_10X_0.656	60 65 70 75 80 85 90 95 100	class=Scrambled	class=PP2A	0	1	Two-Way ANOVA	tukey-kramer	Interaction model comparing all selected time points
Figure 5D	Ratio-MinorAxisLength-vs-MajorAxisLength	LSM5L_10X_0.656	60	Scrambled	LSD1-1	0.703	0	One-Way ANOVA	tukey-kramer	Comparing individual time points
Figure 5D	Ratio-MinorAxisLength-vs-MajorAxisLength	LSM5L_10X_0.656	60	Scrambled	LSD1-2	0.334	0	One-Way ANOVA	tukey-kramer	Comparing individual time points
Figure 5D	Ratio-MinorAxisLength-vs-MajorAxisLength	LSM5L_10X_0.656	60	Scrambled	PP2A	0.00633	1	One-Way ANOVA	tukey-kramer	Comparing individual time points
Figure 5D	Ratio-MinorAxisLength-vs-MajorAxisLength	LSM5L_10X_0.656	65	Scrambled	LSD1-1	0.999	0	One-Way ANOVA	tukey-kramer	Comparing individual time points
Figure 5D	Ratio-MinorAxisLength-vs-MajorAxisLength	LSM5L_10X_0.656	65	Scrambled	LSD1-2	4.72e-10	1	One-Way ANOVA	tukey-kramer	Comparing individual time points
Figure 5D	Ratio-MinorAxisLength-vs-MajorAxisLength	LSM5L_10X_0.656	65	Scrambled	PP2A	0	1	One-Way ANOVA	tukey-kramer	Comparing individual time points
Figure 5D	Ratio-MinorAxisLength-vs-MajorAxisLength	LSM5L_10X_0.656	70	Scrambled	LSD1-1	0.973	0	One-Way ANOVA	tukey-kramer	Comparing individual time points
Figure 5D	Ratio-MinorAxisLength-vs-MajorAxisLength	LSM5L_10X_0.656	70	Scrambled	LSD1-2	1.35e-22	1	One-Way ANOVA	tukey-kramer	Comparing individual time points
Figure 5D	Ratio-MinorAxisLength-vs-MajorAxisLength	LSM5L_10X_0.656	70	Scrambled	PP2A	3.07e-09	1	One-Way ANOVA	tukey-kramer	Comparing individual time points
Figure 5D	Ratio-MinorAxisLength-vs-MajorAxisLength	LSM5L_10X_0.656	75	Scrambled	LSD1-1	0.523	0	One-Way ANOVA	tukey-kramer	Comparing individual time points
Figure 5D	Ratio-MinorAxisLength-vs-MajorAxisLength	LSM5L_10X_0.656	75	Scrambled	LSD1-2	0	1	One-Way ANOVA	tukey-kramer	Comparing individual time points
Figure 5D	Ratio-MinorAxisLength-vs-MajorAxisLength	LSM5L_10X_0.656	75	Scrambled	PP2A	1.76e-14	1	One-Way ANOVA	tukey-kramer	Comparing individual time points
Figure 5D	Ratio-MinorAxisLength-vs-MajorAxisLength	LSM5L_10X_0.656	80	Scrambled	LSD1-1	0.341	0	One-Way ANOVA	tukey-kramer	Comparing individual time points
Figure 5D	Ratio-MinorAxisLength-vs-MajorAxisLength	LSM5L_10X_0.656	80	Scrambled	LSD1-2	0	1	One-Way ANOVA	tukey-kramer	Comparing individual time points
Figure 5D	Ratio-MinorAxisLength-vs-MajorAxisLength	LSM5L_10X_0.656	80	Scrambled	PP2A	2.12e-22	1	One-Way ANOVA	tukey-kramer	Comparing individual time points
Figure 5D	Ratio-MinorAxisLength-vs-MajorAxisLength	LSM5L_10X_0.656	85	Scrambled	LSD1-1	0.346	0	One-Way ANOVA	tukey-kramer	Comparing individual time points
Figure 5D	Ratio-MinorAxisLength-vs-MajorAxisLength	LSM5L_10X_0.656	85	Scrambled	LSD1-2	0	1	One-Way ANOVA	tukey-kramer	Comparing individual time points
Figure 5D	Ratio-MinorAxisLength-vs-MajorAxisLength	LSM5L_10X_0.656	85	Scrambled	PP2A	4.33e-22	1	One-Way ANOVA	tukey-kramer	Comparing individual time points
Figure 5D	Ratio-MinorAxisLength-vs-MajorAxisLength	LSM5L_10X_0.656	90	Scrambled	LSD1-1	0.00208	1	One-Way ANOVA	tukey-kramer	Comparing individual time points
Figure 5D	Ratio-MinorAxisLength-vs-MajorAxisLength	LSM5L_10X_0.656	90	Scrambled	LSD1-2	0	1	One-Way ANOVA	tukey-kramer	Comparing individual time points
Figure 5D	Ratio-MinorAxisLength-vs-MajorAxisLength	LSM5L_10X_0.656	90	Scrambled	PP2A	0	1	One-Way ANOVA	tukey-kramer	Comparing individual time points
Figure 5D	Ratio-MinorAxisLength-vs-MajorAxisLength	LSM5L_10X_0.656	95	Scrambled	LSD1-1	0.0429	1	One-Way ANOVA	tukey-kramer	Comparing individual time points
Figure 5D	Ratio-MinorAxisLength-vs-MajorAxisLength	LSM5L_10X_0.656	95	Scrambled	LSD1-2	0	1	One-Way ANOVA	tukey-kramer	Comparing individual time points
Figure 5D	Ratio-MinorAxisLength-vs-MajorAxisLength	LSM5L_10X_0.656	95	Scrambled	PP2A	0	1	One-Way ANOVA	tukey-kramer	Comparing individual time points
Figure 5D	Ratio-MinorAxisLength-vs-MajorAxisLength	LSM5L_10X_0.656	100	Scrambled	LSD1-1	0.00104	1	One-Way ANOVA	tukey-kramer	Comparing individual time points
Figure 5D	Ratio-MinorAxisLength-vs-MajorAxisLength	LSM5L_10X_0.656	100	Scrambled	LSD1-2	0	1	One-Way ANOVA	tukey-kramer	Comparing individual time points
Figure 5D	Ratio-MinorAxisLength-vs-MajorAxisLength	LSM5L_10X_0.656	100	Scrambled	PP2A	0	1	One-Way ANOVA	tukey-kramer	Comparing individual time points
Figure 5D	Ratio-MinorAxisLength-vs-MajorAxisLength	LSM5L_10X_0.656	60 65 70 75 80 85 90 95 100	class=Scrambled	class=LSD1-1	5.45e-07	1	Two-Way ANOVA	tukey-kramer	Interaction model comparing all selected time points
Figure 5D	Ratio-MinorAxisLength-vs-MajorAxisLength	LSM5L_10X_0.656	60 65 70 75 80 85 90 95 100	class=Scrambled	class=LSD1-2	0	1	Two-Way ANOVA	tukey-kramer	Interaction model comparing all selected time points
Figure 5D	Ratio-MinorAxisLength-vs-MajorAxisLength	LSM5L_10X_0.656	60 65 70 75 80 85 90 95 100	class=Scrambled	class=PP2A	0	1	Two-Way ANOVA	tukey-kramer	Interaction model comparing all selected time points
Figure 5E	RecoveryFeature	LSM5L_10X_0.656	60	Scrambled	LSD1-1	9.99e-08	1	One-Way ANOVA	tukey-kramer	Comparing individual time points
Figure 5E	RecoveryFeature	LSM5L_10X_0.656	60	Scrambled	LSD1-2	0.847	0	One-Way ANOVA	tukey-kramer	Comparing individual time points
Figure 5E	RecoveryFeature	LSM5L_10X_0.656	60	Scrambled	PP2A	0.00467	1	One-Way ANOVA	tukey-kramer	Comparing individual time points
Figure 5E	RecoveryFeature	LSM5L_10X_0.656	65	Scrambled	LSD1-1	0	1	One-Way ANOVA	tukey-kramer	Comparing individual time points
Figure 5E	RecoveryFeature	LSM5L_10X_0.656	65	Scrambled	LSD1-2	0	1	One-Way ANOVA	tukey-kramer	Comparing individual time points
Figure 5E	RecoveryFeature	LSM5L_10X_0.656	65	Scrambled	PP2A	0	1	One-Way ANOVA	tukey-kramer	Comparing individual time points
Figure 5E	RecoveryFeature	LSM5L_10X_0.656	70	Scrambled	LSD1-1	0	1	One-Way ANOVA	tukey-kramer	Comparing individual time points
Figure 5E	RecoveryFeature	LSM5L_10X_0.656	70	Scrambled	LSD1-2	0	1	One-Way ANOVA	tukey-kramer	Comparing individual time points
Figure 5E	RecoveryFeature	LSM5L_10X_0.656	70	Scrambled	PP2A	0	1	One-Way ANOVA	tukey-kramer	Comparing individual time points
Figure 5E	RecoveryFeature	LSM5L_10X_0.656	75	Scrambled	LSD1-1	0	1	One-Way ANOVA	tukey-kramer	Comparing individual time points
Figure 5E	RecoveryFeature	LSM5L_10X_0.656	75	Scrambled	LSD1-2	0	1	One-Way ANOVA	tukey-kramer	Comparing individual time points
Figure 5E	RecoveryFeature	LSM5L_10X_0.656	75	Scrambled	PP2A	0	1	One-Way ANOVA	tukey-kramer	Comparing individual time points
Figure 5E	RecoveryFeature	LSM5L_10X_0.656	80	Scrambled	LSD1-1	0	1	One-Way ANOVA	tukey-kramer	Comparing individual time points
Figure 5E	RecoveryFeature	LSM5L_10X_0.656	80	Scrambled	LSD1-2	2.25e-17	1	One-Way ANOVA	tukey-kramer	Comparing individual time points
Figure 5E	RecoveryFeature	LSM5L_10X_0.656	80	Scrambled	PP2A	1.03e-13	1	One-Way ANOVA	tukey-kramer	Comparing individual time points
Figure 5E	RecoveryFeature	LSM5L_10X_0.656	85	Scrambled	LSD1-1	9.49e-14	1	One-Way ANOVA	tukey-kramer	Comparing individual time points
Figure 5E	RecoveryFeature	LSM5L_10X_0.656	85	Scrambled	LSD1-2	0.000739	1	One-Way ANOVA	tukey-kramer	Comparing individual time points
Figure 5E	RecoveryFeature	LSM5L_10X_0.656	85	Scrambled	PP2A	0.248	0	One-Way ANOVA	tukey-kramer	Comparing individual time points
Figure 5E	RecoveryFeature	LSM5L_10X_0.656	90	Scrambled	LSD1-1	1.12e-08	1	One-Way ANOVA	tukey-kramer	Comparing individual time points
Figure 5E	RecoveryFeature	LSM5L_10X_0.656	90	Scrambled	LSD1-2	0.00103	1	One-Way ANOVA	tukey-kramer	Comparing individual time points
Figure 5E	RecoveryFeature	LSM5L_10X_0.656	90	Scrambled	PP2A	0.191	0	One-Way ANOVA	tukey-kramer	Comparing individual time points
Figure 5E	RecoveryFeature	LSM5L_10X_0.656	95	Scrambled	LSD1-1	1.19e-06	1	One-Way ANOVA	tukey-kramer	Comparing individual time points
Figure 5E	RecoveryFeature	LSM5L_10X_0.656	95	Scrambled	LSD1-2	0.019	1	One-Way ANOVA	tukey-kramer	Comparing individual time points
Figure 5E	RecoveryFeature	LSM5L_10X_0.656	95	Scrambled	PP2A	0.728	0	One-Way ANOVA	tukey-kramer	Comparing individual time points
Figure 5E	RecoveryFeature	LSM5L_10X_0.656	100	Scrambled	LSD1-1	0.0034	1	One-Way ANOVA	tukey-kramer	Comparing individual time points
Figure 5E	RecoveryFeature	LSM5L_10X_0.656	100	Scrambled	LSD1-2	0.6	0	One-Way ANOVA	tukey-kramer	Comparing individual time points
Figure 5E	RecoveryFeature	LSM5L_10X_0.656	100	Scrambled	PP2A	0.996	0	One-Way ANOVA	tukey-kramer	Comparing individual time points
Figure 5E	RecoveryFeature	LSM5L_10X_0.656	60 65 70 75 80 85 90 95 100	class=Scrambled	class=LSD1-1	0	1	Two-Way ANOVA	tukey-kramer	Interaction model comparing all selected time points
Figure 5E	RecoveryFeature	LSM5L_10X_0.656	60 65 70 75 80 85 90 95 100	class=Scrambled	class=LSD1-2	0	1	Two-Way ANOVA	tukey-kramer	Interaction model comparing all selected time points
Figure 5E	RecoveryFeature	LSM5L_10X_0.656	60 65 70 75 80 85 90 95 100	class=Scrambled	class=PP2A	0	1	Two-Way ANOVA	tukey-kramer	Interaction model comparing all selected time points
Figure 5F	SisterCellDistance	LSM5L_10X_0.656	60	Scrambled	LSD1-1	0.967	0	One-Way ANOVA	tukey-kramer	Comparing individual time points
Figure 5F	SisterCellDistance	LSM5L_10X_0.656	60	Scrambled	LSD1-2	0.39	0	One-Way ANOVA	tukey-kramer	Comparing individual time points
Figure 5F	SisterCellDistance	LSM5L_10X_0.656	60	Scrambled	PP2A	9.83e-06	1	One-Way ANOVA	tukey-kramer	Comparing individual time points
Figure 5F	SisterCellDistance	LSM5L_10X_0.656	65	Scrambled	LSD1-1	0.0421	1	One-Way ANOVA	tukey-kramer	Comparing individual time points
Figure 5F	SisterCellDistance	LSM5L_10X_0.656	65	Scrambled	LSD1-2	0.704	0	One-Way ANOVA	tukey-kramer	Comparing individual time points
Figure 5F	SisterCellDistance	LSM5L_10X_0.656	65	Scrambled	PP2A	5.13e-23	1	One-Way ANOVA	tukey-kramer	Comparing individual time points
Figure 5F	SisterCellDistance	LSM5L_10X_0.656	70	Scrambled	LSD1-1	0.367	0	One-Way ANOVA	tukey-kramer	Comparing individual time points
Figure 5F	SisterCellDistance	LSM5L_10X_0.656	70	Scrambled	LSD1-2	1.77e-10	1	One-Way ANOVA	tukey-kramer	Comparing individual time points
Figure 5F	SisterCellDistance	LSM5L_10X_0.656	70	Scrambled	PP2A	0	1	One-Way ANOVA	tukey-kramer	Comparing individual time points
Figure 5F	SisterCellDistance	LSM5L_10X_0.656	75	Scrambled	LSD1-1	3.19e-05	1	One-Way ANOVA	tukey-kramer	Comparing individual time points
Figure 5F	SisterCellDistance	LSM5L_10X_0.656	75	Scrambled	LSD1-2	8.76e-11	1	One-Way ANOVA	tukey-kramer	Comparing individual time points
Figure 5F	SisterCellDistance	LSM5L_10X_0.656	75	Scrambled	PP2A	5.4e-13	1	One-Way ANOVA	tukey-kramer	Comparing individual time points
Figure 5F	SisterCellDistance	LSM5L_10X_0.656	80	Scrambled	LSD1-1	8.22e-10	1	One-Way ANOVA	tukey-kramer	Comparing individual time points
Figure 5F	SisterCellDistance	LSM5L_10X_0.656	80	Scrambled	LSD1-2	0.011	1	One-Way ANOVA	tukey-kramer	Comparing individual time points
Figure 5F	SisterCellDistance	LSM5L_10X_0.656	80	Scrambled	PP2A	0.00298	1	One-Way ANOVA	tukey-kramer	Comparing individual time points
Figure 5F	SisterCellDistance	LSM5L_10X_0.656	85	Scrambled	LSD1-1	1.71e-15	1	One-Way ANOVA	tukey-kramer	Comparing individual time points
Figure 5F	SisterCellDistance	LSM5L_10X_0.656	85	Scrambled	LSD1-2	0.928	0	One-Way ANOVA	tukey-kramer	Comparing individual time points
Figure 5F	SisterCellDistance	LSM5L_10X_0.656	85	Scrambled	PP2A	0.0364	1	One-Way ANOVA	tukey-kramer	Comparing individual time points
Figure 5F	SisterCellDistance	LSM5L_10X_0.656	90	Scrambled	LSD1-1	6.47e-18	1	One-Way ANOVA	tukey-kramer	Comparing individual time points
Figure 5F	SisterCellDistance	LSM5L_10X_0.656	90	Scrambled	LSD1-2	0.997	0	One-Way ANOVA	tukey-kramer	Comparing individual time points
Figure 5F	SisterCellDistance	LSM5L_10X_0.656	90	Scrambled	PP2A	0.0366	1	One-Way ANOVA	tukey-kramer	Comparing individual time points
Figure 5F	SisterCellDistance	LSM5L_10X_0.656	95	Scrambled	LSD1-1	5.74e-20	1	One-Way ANOVA	tukey-kramer	Comparing individual time points
Figure 5F	SisterCellDistance	LSM5L_10X_0.656	95	Scrambled	LSD1-2	0.898	0	One-Way ANOVA	tukey-kramer	Comparing individual time points
Figure 5F	SisterCellDistance	LSM5L_10X_0.656	95	Scrambled	PP2A	0.377	0	One-Way ANOVA	tukey-kramer	Comparing individual time points
Figure 5F	SisterCellDistance	LSM5L_10X_0.656	100	Scrambled	LSD1-1	2.64e-18	1	One-Way ANOVA	tukey-kramer	Comparing individual time points
Figure 5F	SisterCellDistance	LSM5L_10X_0.656	100	Scrambled	LSD1-2	0.77	0	One-Way ANOVA	tukey-kramer	Comparing individual time points
Figure 5F	SisterCellDistance	LSM5L_10X_0.656	100	Scrambled	PP2A	0.671	0	One-Way ANOVA	tukey-kramer	Comparing individual time points
Figure 5F	SisterCellDistance	LSM5L_10X_0.656	60 65 70 75 80 85 90 95 100	class=Scrambled	class=LSD1-1	0	1	Two-Way ANOVA	tukey-kramer	Interaction model comparing all selected time points
Figure 5F	SisterCellDistance	LSM5L_10X_0.656	60 65 70 75 80 85 90 95 100	class=Scrambled	class=LSD1-2	0.000209	1	Two-Way ANOVA	tukey-kramer	Interaction model comparing all selected time points
Figure 5F	SisterCellDistance	LSM5L_10X_0.656	60 65 70 75 80 85 90 95 100	class=Scrambled	class=PP2A	0	1	Two-Way ANOVA	tukey-kramer	Interaction model comparing all selected time points
Figure 5J	Ratio-MinorAxisLength-vs-MajorAxisLength	LSM5L_20X_0.328	60	Scrambled	RecQL4-1	0.0991	0	One-Way ANOVA	tukey-kramer	Comparing individual time points
Figure 5J	Ratio-MinorAxisLength-vs-MajorAxisLength	LSM5L_20X_0.328	60	Scrambled	RecQL4-2	0.307	0	One-Way ANOVA	tukey-kramer	Comparing individual time points
Figure 5J	Ratio-MinorAxisLength-vs-MajorAxisLength	LSM5L_20X_0.328	60	Scrambled	RecQL4-3	6.62e-05	1	One-Way ANOVA	tukey-kramer	Comparing individual time points
Figure 5J	Ratio-MinorAxisLength-vs-MajorAxisLength	LSM5L_20X_0.328	65	Scrambled	RecQL4-1	0.629	0	One-Way ANOVA	tukey-kramer	Comparing individual time points
Figure 5J	Ratio-MinorAxisLength-vs-MajorAxisLength	LSM5L_20X_0.328	65	Scrambled	RecQL4-2	3.3e-10	1	One-Way ANOVA	tukey-kramer	Comparing individual time points
Figure 5J	Ratio-MinorAxisLength-vs-MajorAxisLength	LSM5L_20X_0.328	65	Scrambled	RecQL4-3	0.00265	1	One-Way ANOVA	tukey-kramer	Comparing individual time points
Figure 5J	Ratio-MinorAxisLength-vs-MajorAxisLength	LSM5L_20X_0.328	70	Scrambled	RecQL4-1	0.177	0	One-Way ANOVA	tukey-kramer	Comparing individual time points
Figure 5J	Ratio-MinorAxisLength-vs-MajorAxisLength	LSM5L_20X_0.328	70	Scrambled	RecQL4-2	1.81e-11	1	One-Way ANOVA	tukey-kramer	Comparing individual time points
Figure 5J	Ratio-MinorAxisLength-vs-MajorAxisLength	LSM5L_20X_0.328	70	Scrambled	RecQL4-3	7.01e-06	1	One-Way ANOVA	tukey-kramer	Comparing individual time points
Figure 5J	Ratio-MinorAxisLength-vs-MajorAxisLength	LSM5L_20X_0.328	75	Scrambled	RecQL4-1	0.247	0	One-Way ANOVA	tukey-kramer	Comparing individual time points
Figure 5J	Ratio-MinorAxisLength-vs-MajorAxisLength	LSM5L_20X_0.328	75	Scrambled	RecQL4-2	3.13e-07	1	One-Way ANOVA	tukey-kramer	Comparing individual time points
Figure 5J	Ratio-MinorAxisLength-vs-MajorAxisLength	LSM5L_20X_0.328	75	Scrambled	RecQL4-3	0.00433	1	One-Way ANOVA	tukey-kramer	Comparing individual time points
Figure 5J	Ratio-MinorAxisLength-vs-MajorAxisLength	LSM5L_20X_0.328	80	Scrambled	RecQL4-1	0.697	0	One-Way ANOVA	tukey-kramer	Comparing individual time points
Figure 5J	Ratio-MinorAxisLength-vs-MajorAxisLength	LSM5L_20X_0.328	80	Scrambled	RecQL4-2	1.08e-06	1	One-Way ANOVA	tukey-kramer	Comparing individual time points
Figure 5J	Ratio-MinorAxisLength-vs-MajorAxisLength	LSM5L_20X_0.328	80	Scrambled	RecQL4-3	0.0488	1	One-Way ANOVA	tukey-kramer	Comparing individual time points
Figure 5J	Ratio-MinorAxisLength-vs-MajorAxisLength	LSM5L_20X_0.328	85	Scrambled	RecQL4-1	0.795	0	One-Way ANOVA	tukey-kramer	Comparing individual time points
Figure 5J	Ratio-MinorAxisLength-vs-MajorAxisLength	LSM5L_20X_0.328	85	Scrambled	RecQL4-2	0.000903	1	One-Way ANOVA	tukey-kramer	Comparing individual time points
Figure 5J	Ratio-MinorAxisLength-vs-MajorAxisLength	LSM5L_20X_0.328	85	Scrambled	RecQL4-3	0.2	0	One-Way ANOVA	tukey-kramer	Comparing individual time points
Figure 5J	Ratio-MinorAxisLength-vs-MajorAxisLength	LSM5L_20X_0.328	90	Scrambled	RecQL4-1	0.949	0	One-Way ANOVA	tukey-kramer	Comparing individual time points
Figure 5J	Ratio-MinorAxisLength-vs-MajorAxisLength	LSM5L_20X_0.328	90	Scrambled	RecQL4-2	0.00367	1	One-Way ANOVA	tukey-kramer	Comparing individual time points
Figure 5J	Ratio-MinorAxisLength-vs-MajorAxisLength	LSM5L_20X_0.328	90	Scrambled	RecQL4-3	0.211	0	One-Way ANOVA	tukey-kramer	Comparing individual time points
Figure 5J	Ratio-MinorAxisLength-vs-MajorAxisLength	LSM5L_20X_0.328	95	Scrambled	RecQL4-1	1	0	One-Way ANOVA	tukey-kramer	Comparing individual time points
Figure 5J	Ratio-MinorAxisLength-vs-MajorAxisLength	LSM5L_20X_0.328	95	Scrambled	RecQL4-2	0.0226	1	One-Way ANOVA	tukey-kramer	Comparing individual time points
Figure 5J	Ratio-MinorAxisLength-vs-MajorAxisLength	LSM5L_20X_0.328	95	Scrambled	RecQL4-3	0.391	0	One-Way ANOVA	tukey-kramer	Comparing individual time points
Figure 5J	Ratio-MinorAxisLength-vs-MajorAxisLength	LSM5L_20X_0.328	100	Scrambled	RecQL4-1	0.822	0	One-Way ANOVA	tukey-kramer	Comparing individual time points
Figure 5J	Ratio-MinorAxisLength-vs-MajorAxisLength	LSM5L_20X_0.328	100	Scrambled	RecQL4-2	0.184	0	One-Way ANOVA	tukey-kramer	Comparing individual time points
Figure 5J	Ratio-MinorAxisLength-vs-MajorAxisLength	LSM5L_20X_0.328	100	Scrambled	RecQL4-3	0.92	0	One-Way ANOVA	tukey-kramer	Comparing individual time points
Figure 5J	Ratio-MinorAxisLength-vs-MajorAxisLength	LSM5L_20X_0.328	60 65 70 75 80 85 90 95 100	class=Scrambled	class=RecQL4-1	0.761	0	Two-Way ANOVA	tukey-kramer	Interaction model comparing all selected time points
Figure 5J	Ratio-MinorAxisLength-vs-MajorAxisLength	LSM5L_20X_0.328	60 65 70 75 80 85 90 95 100	class=Scrambled	class=RecQL4-2	0	1	Two-Way ANOVA	tukey-kramer	Interaction model comparing all selected time points
Figure 5J	Ratio-MinorAxisLength-vs-MajorAxisLength	LSM5L_20X_0.328	60 65 70 75 80 85 90 95 100	class=Scrambled	class=RecQL4-3	1.31e-14	1	Two-Way ANOVA	tukey-kramer	Interaction model comparing all selected time points
Figure 5K	RecoveryFeature	LSM5L_20X_0.328	60	Scrambled	RecQL4-1	0.6	0	One-Way ANOVA	tukey-kramer	Comparing individual time points
Figure 5K	RecoveryFeature	LSM5L_20X_0.328	60	Scrambled	RecQL4-2	0.00861	1	One-Way ANOVA	tukey-kramer	Comparing individual time points
Figure 5K	RecoveryFeature	LSM5L_20X_0.328	60	Scrambled	RecQL4-3	0.0213	1	One-Way ANOVA	tukey-kramer	Comparing individual time points
Figure 5K	RecoveryFeature	LSM5L_20X_0.328	65	Scrambled	RecQL4-1	0.953	0	One-Way ANOVA	tukey-kramer	Comparing individual time points
Figure 5K	RecoveryFeature	LSM5L_20X_0.328	65	Scrambled	RecQL4-2	0.00016	1	One-Way ANOVA	tukey-kramer	Comparing individual time points
Figure 5K	RecoveryFeature	LSM5L_20X_0.328	65	Scrambled	RecQL4-3	1	0	One-Way ANOVA	tukey-kramer	Comparing individual time points
Figure 5K	RecoveryFeature	LSM5L_20X_0.328	70	Scrambled	RecQL4-1	0.952	0	One-Way ANOVA	tukey-kramer	Comparing individual time points
Figure 5K	RecoveryFeature	LSM5L_20X_0.328	70	Scrambled	RecQL4-2	0.00636	1	One-Way ANOVA	tukey-kramer	Comparing individual time points
Figure 5K	RecoveryFeature	LSM5L_20X_0.328	70	Scrambled	RecQL4-3	5.95e-16	1	One-Way ANOVA	tukey-kramer	Comparing individual time points
Figure 5K	RecoveryFeature	LSM5L_20X_0.328	75	Scrambled	RecQL4-1	0.999	0	One-Way ANOVA	tukey-kramer	Comparing individual time points
Figure 5K	RecoveryFeature	LSM5L_20X_0.328	75	Scrambled	RecQL4-2	0.326	0	One-Way ANOVA	tukey-kramer	Comparing individual time points
Figure 5K	RecoveryFeature	LSM5L_20X_0.328	75	Scrambled	RecQL4-3	7.08e-11	1	One-Way ANOVA	tukey-kramer	Comparing individual time points
Figure 5K	RecoveryFeature	LSM5L_20X_0.328	80	Scrambled	RecQL4-1	0.235	0	One-Way ANOVA	tukey-kramer	Comparing individual time points
Figure 5K	RecoveryFeature	LSM5L_20X_0.328	80	Scrambled	RecQL4-2	0.039	1	One-Way ANOVA	tukey-kramer	Comparing individual time points
Figure 5K	RecoveryFeature	LSM5L_20X_0.328	80	Scrambled	RecQL4-3	2.15e-09	1	One-Way ANOVA	tukey-kramer	Comparing individual time points
Figure 5K	RecoveryFeature	LSM5L_20X_0.328	85	Scrambled	RecQL4-1	0.00621	1	One-Way ANOVA	tukey-kramer	Comparing individual time points
Figure 5K	RecoveryFeature	LSM5L_20X_0.328	85	Scrambled	RecQL4-2	0.0119	1	One-Way ANOVA	tukey-kramer	Comparing individual time points
Figure 5K	RecoveryFeature	LSM5L_20X_0.328	85	Scrambled	RecQL4-3	1.27e-08	1	One-Way ANOVA	tukey-kramer	Comparing individual time points
Figure 5K	RecoveryFeature	LSM5L_20X_0.328	90	Scrambled	RecQL4-1	0.0367	1	One-Way ANOVA	tukey-kramer	Comparing individual time points
Figure 5K	RecoveryFeature	LSM5L_20X_0.328	90	Scrambled	RecQL4-2	0.085	0	One-Way ANOVA	tukey-kramer	Comparing individual time points
Figure 5K	RecoveryFeature	LSM5L_20X_0.328	90	Scrambled	RecQL4-3	5.14e-10	1	One-Way ANOVA	tukey-kramer	Comparing individual time points
Figure 5K	RecoveryFeature	LSM5L_20X_0.328	95	Scrambled	RecQL4-1	0.0201	1	One-Way ANOVA	tukey-kramer	Comparing individual time points
Figure 5K	RecoveryFeature	LSM5L_20X_0.328	95	Scrambled	RecQL4-2	0.0405	1	One-Way ANOVA	tukey-kramer	Comparing individual time points
Figure 5K	RecoveryFeature	LSM5L_20X_0.328	95	Scrambled	RecQL4-3	7.65e-12	1	One-Way ANOVA	tukey-kramer	Comparing individual time points
Figure 5K	RecoveryFeature	LSM5L_20X_0.328	100	Scrambled	RecQL4-1	0.0151	1	One-Way ANOVA	tukey-kramer	Comparing individual time points
Figure 5K	RecoveryFeature	LSM5L_20X_0.328	100	Scrambled	RecQL4-2	0.105	0	One-Way ANOVA	tukey-kramer	Comparing individual time points
Figure 5K	RecoveryFeature	LSM5L_20X_0.328	100	Scrambled	RecQL4-3	2.25e-14	1	One-Way ANOVA	tukey-kramer	Comparing individual time points
Figure 5K	RecoveryFeature	LSM5L_20X_0.328	60 65 70 75 80 85 90 95 100	class=Scrambled	class=RecQL4-1	1.98e-05	1	Two-Way ANOVA	tukey-kramer	Interaction model comparing all selected time points
Figure 5K	RecoveryFeature	LSM5L_20X_0.328	60 65 70 75 80 85 90 95 100	class=Scrambled	class=RecQL4-2	3.36e-17	1	Two-Way ANOVA	tukey-kramer	Interaction model comparing all selected time points
Figure 5K	RecoveryFeature	LSM5L_20X_0.328	60 65 70 75 80 85 90 95 100	class=Scrambled	class=RecQL4-3	0	1	Two-Way ANOVA	tukey-kramer	Interaction model comparing all selected time points
Figure 5L	SisterCellDistance	LSM5L_20X_0.328	60	Scrambled	RecQL4-1	1.29e-05	1	One-Way ANOVA	tukey-kramer	Comparing individual time points
Figure 5L	SisterCellDistance	LSM5L_20X_0.328	60	Scrambled	RecQL4-2	0.00351	1	One-Way ANOVA	tukey-kramer	Comparing individual time points
Figure 5L	SisterCellDistance	LSM5L_20X_0.328	60	Scrambled	RecQL4-3	4.75e-17	1	One-Way ANOVA	tukey-kramer	Comparing individual time points
Figure 5L	SisterCellDistance	LSM5L_20X_0.328	65	Scrambled	RecQL4-1	0.0282	1	One-Way ANOVA	tukey-kramer	Comparing individual time points
Figure 5L	SisterCellDistance	LSM5L_20X_0.328	65	Scrambled	RecQL4-2	2.19e-10	1	One-Way ANOVA	tukey-kramer	Comparing individual time points
Figure 5L	SisterCellDistance	LSM5L_20X_0.328	65	Scrambled	RecQL4-3	0.882	0	One-Way ANOVA	tukey-kramer	Comparing individual time points
Figure 5L	SisterCellDistance	LSM5L_20X_0.328	70	Scrambled	RecQL4-1	0.297	0	One-Way ANOVA	tukey-kramer	Comparing individual time points
Figure 5L	SisterCellDistance	LSM5L_20X_0.328	70	Scrambled	RecQL4-2	0.0537	0	One-Way ANOVA	tukey-kramer	Comparing individual time points
Figure 5L	SisterCellDistance	LSM5L_20X_0.328	70	Scrambled	RecQL4-3	0.00293	1	One-Way ANOVA	tukey-kramer	Comparing individual time points
Figure 5L	SisterCellDistance	LSM5L_20X_0.328	75	Scrambled	RecQL4-1	7.01e-06	1	One-Way ANOVA	tukey-kramer	Comparing individual time points
Figure 5L	SisterCellDistance	LSM5L_20X_0.328	75	Scrambled	RecQL4-2	0.0321	1	One-Way ANOVA	tukey-kramer	Comparing individual time points
Figure 5L	SisterCellDistance	LSM5L_20X_0.328	75	Scrambled	RecQL4-3	2.35e-12	1	One-Way ANOVA	tukey-kramer	Comparing individual time points
Figure 5L	SisterCellDistance	LSM5L_20X_0.328	80	Scrambled	RecQL4-1	9.39e-08	1	One-Way ANOVA	tukey-kramer	Comparing individual time points
Figure 5L	SisterCellDistance	LSM5L_20X_0.328	80	Scrambled	RecQL4-2	8.88e-07	1	One-Way ANOVA	tukey-kramer	Comparing individual time points
Figure 5L	SisterCellDistance	LSM5L_20X_0.328	80	Scrambled	RecQL4-3	4.79e-15	1	One-Way ANOVA	tukey-kramer	Comparing individual time points
Figure 5L	SisterCellDistance	LSM5L_20X_0.328	85	Scrambled	RecQL4-1	1.04e-07	1	One-Way ANOVA	tukey-kramer	Comparing individual time points
Figure 5L	SisterCellDistance	LSM5L_20X_0.328	85	Scrambled	RecQL4-2	1.21e-08	1	One-Way ANOVA	tukey-kramer	Comparing individual time points
Figure 5L	SisterCellDistance	LSM5L_20X_0.328	85	Scrambled	RecQL4-3	3.25e-15	1	One-Way ANOVA	tukey-kramer	Comparing individual time points
Figure 5L	SisterCellDistance	LSM5L_20X_0.328	90	Scrambled	RecQL4-1	1.17e-05	1	One-Way ANOVA	tukey-kramer	Comparing individual time points
Figure 5L	SisterCellDistance	LSM5L_20X_0.328	90	Scrambled	RecQL4-2	4.57e-07	1	One-Way ANOVA	tukey-kramer	Comparing individual time points
Figure 5L	SisterCellDistance	LSM5L_20X_0.328	90	Scrambled	RecQL4-3	2.39e-12	1	One-Way ANOVA	tukey-kramer	Comparing individual time points
Figure 5L	SisterCellDistance	LSM5L_20X_0.328	95	Scrambled	RecQL4-1	5.33e-05	1	One-Way ANOVA	tukey-kramer	Comparing individual time points
Figure 5L	SisterCellDistance	LSM5L_20X_0.328	95	Scrambled	RecQL4-2	1.63e-06	1	One-Way ANOVA	tukey-kramer	Comparing individual time points
Figure 5L	SisterCellDistance	LSM5L_20X_0.328	95	Scrambled	RecQL4-3	3.85e-10	1	One-Way ANOVA	tukey-kramer	Comparing individual time points
Figure 5L	SisterCellDistance	LSM5L_20X_0.328	100	Scrambled	RecQL4-1	7.27e-05	1	One-Way ANOVA	tukey-kramer	Comparing individual time points
Figure 5L	SisterCellDistance	LSM5L_20X_0.328	100	Scrambled	RecQL4-2	1.58e-06	1	One-Way ANOVA	tukey-kramer	Comparing individual time points
Figure 5L	SisterCellDistance	LSM5L_20X_0.328	100	Scrambled	RecQL4-3	5.04e-10	1	One-Way ANOVA	tukey-kramer	Comparing individual time points
Figure 5L	SisterCellDistance	LSM5L_20X_0.328	60 65 70 75 80 85 90 95 100	class=Scrambled	class=RecQL4-1	0	1	Two-Way ANOVA	tukey-kramer	Interaction model comparing all selected time points
Figure 5L	SisterCellDistance	LSM5L_20X_0.328	60 65 70 75 80 85 90 95 100	class=Scrambled	class=RecQL4-2	2.47e-19	1	Two-Way ANOVA	tukey-kramer	Interaction model comparing all selected time points
Figure 5L	SisterCellDistance	LSM5L_20X_0.328	60 65 70 75 80 85 90 95 100	class=Scrambled	class=RecQL4-3	0	1	Two-Way ANOVA	tukey-kramer	Interaction model comparing all selected time points
Note: See S5 Table for the statistical analysis of the single features of panels H, I, N, O

## Sheet: Figure S5
Figure	Feature	Microscope	Time Point	Group1	Group2	P-Value	Sign. (alpha = 0.05)	Method	Multiple Testing Correction	Notes
Figure S5A	Area-NormalizedIntMean	LSM5L_10X_0.656	60	Scrambled	LSD1-1	0.997	0	One-Way ANOVA	tukey-kramer	Comparing individual time points
Figure S5A	Area-NormalizedIntMean	LSM5L_10X_0.656	60	Scrambled	LSD1-2	0.523	0	One-Way ANOVA	tukey-kramer	Comparing individual time points
Figure S5A	Area-NormalizedIntMean	LSM5L_10X_0.656	60	Scrambled	PP2A	0.879	0	One-Way ANOVA	tukey-kramer	Comparing individual time points
Figure S5A	Area-NormalizedIntMean	LSM5L_10X_0.656	65	Scrambled	LSD1-1	0.319	0	One-Way ANOVA	tukey-kramer	Comparing individual time points
Figure S5A	Area-NormalizedIntMean	LSM5L_10X_0.656	65	Scrambled	LSD1-2	0.00135	1	One-Way ANOVA	tukey-kramer	Comparing individual time points
Figure S5A	Area-NormalizedIntMean	LSM5L_10X_0.656	65	Scrambled	PP2A	1.4e-09	1	One-Way ANOVA	tukey-kramer	Comparing individual time points
Figure S5A	Area-NormalizedIntMean	LSM5L_10X_0.656	70	Scrambled	LSD1-1	0.0119	1	One-Way ANOVA	tukey-kramer	Comparing individual time points
Figure S5A	Area-NormalizedIntMean	LSM5L_10X_0.656	70	Scrambled	LSD1-2	4.64e-11	1	One-Way ANOVA	tukey-kramer	Comparing individual time points
Figure S5A	Area-NormalizedIntMean	LSM5L_10X_0.656	70	Scrambled	PP2A	1.9e-11	1	One-Way ANOVA	tukey-kramer	Comparing individual time points
Figure S5A	Area-NormalizedIntMean	LSM5L_10X_0.656	75	Scrambled	LSD1-1	0.00476	1	One-Way ANOVA	tukey-kramer	Comparing individual time points
Figure S5A	Area-NormalizedIntMean	LSM5L_10X_0.656	75	Scrambled	LSD1-2	7.9e-13	1	One-Way ANOVA	tukey-kramer	Comparing individual time points
Figure S5A	Area-NormalizedIntMean	LSM5L_10X_0.656	75	Scrambled	PP2A	1.5e-05	1	One-Way ANOVA	tukey-kramer	Comparing individual time points
Figure S5A	Area-NormalizedIntMean	LSM5L_10X_0.656	80	Scrambled	LSD1-1	2.11e-05	1	One-Way ANOVA	tukey-kramer	Comparing individual time points
Figure S5A	Area-NormalizedIntMean	LSM5L_10X_0.656	80	Scrambled	LSD1-2	4.54e-17	1	One-Way ANOVA	tukey-kramer	Comparing individual time points
Figure S5A	Area-NormalizedIntMean	LSM5L_10X_0.656	80	Scrambled	PP2A	7.67e-06	1	One-Way ANOVA	tukey-kramer	Comparing individual time points
Figure S5A	Area-NormalizedIntMean	LSM5L_10X_0.656	85	Scrambled	LSD1-1	0.502	0	One-Way ANOVA	tukey-kramer	Comparing individual time points
Figure S5A	Area-NormalizedIntMean	LSM5L_10X_0.656	85	Scrambled	LSD1-2	8.12e-08	1	One-Way ANOVA	tukey-kramer	Comparing individual time points
Figure S5A	Area-NormalizedIntMean	LSM5L_10X_0.656	85	Scrambled	PP2A	0.193	0	One-Way ANOVA	tukey-kramer	Comparing individual time points
Figure S5A	Area-NormalizedIntMean	LSM5L_10X_0.656	90	Scrambled	LSD1-1	0.024	1	One-Way ANOVA	tukey-kramer	Comparing individual time points
Figure S5A	Area-NormalizedIntMean	LSM5L_10X_0.656	90	Scrambled	LSD1-2	4.03e-07	1	One-Way ANOVA	tukey-kramer	Comparing individual time points
Figure S5A	Area-NormalizedIntMean	LSM5L_10X_0.656	90	Scrambled	PP2A	0.0358	1	One-Way ANOVA	tukey-kramer	Comparing individual time points
Figure S5A	Area-NormalizedIntMean	LSM5L_10X_0.656	95	Scrambled	LSD1-1	0.572	0	One-Way ANOVA	tukey-kramer	Comparing individual time points
Figure S5A	Area-NormalizedIntMean	LSM5L_10X_0.656	95	Scrambled	LSD1-2	7.33e-05	1	One-Way ANOVA	tukey-kramer	Comparing individual time points
Figure S5A	Area-NormalizedIntMean	LSM5L_10X_0.656	95	Scrambled	PP2A	0.616	0	One-Way ANOVA	tukey-kramer	Comparing individual time points
Figure S5A	Area-NormalizedIntMean	LSM5L_10X_0.656	100	Scrambled	LSD1-1	0.587	0	One-Way ANOVA	tukey-kramer	Comparing individual time points
Figure S5A	Area-NormalizedIntMean	LSM5L_10X_0.656	100	Scrambled	LSD1-2	1.86e-05	1	One-Way ANOVA	tukey-kramer	Comparing individual time points
Figure S5A	Area-NormalizedIntMean	LSM5L_10X_0.656	100	Scrambled	PP2A	0.604	0	One-Way ANOVA	tukey-kramer	Comparing individual time points
Figure S5A	Area-NormalizedIntMean	LSM5L_10X_0.656	60 65 70 75 80 85 90 95 100	class=Scrambled	class=LSD1-1	5.42e-08	1	Two-Way ANOVA	tukey-kramer	Interaction model comparing all selected time points
Figure S5A	Area-NormalizedIntMean	LSM5L_10X_0.656	60 65 70 75 80 85 90 95 100	class=Scrambled	class=LSD1-2	0	1	Two-Way ANOVA	tukey-kramer	Interaction model comparing all selected time points
Figure S5A	Area-NormalizedIntMean	LSM5L_10X_0.656	60 65 70 75 80 85 90 95 100	class=Scrambled	class=PP2A	2.8e-16	1	Two-Way ANOVA	tukey-kramer	Interaction model comparing all selected time points
Figure S5B	MeanIntensity	LSM5L_10X_0.656	60	Scrambled	LSD1-1	0.738	0	One-Way ANOVA	tukey-kramer	Comparing individual time points
Figure S5B	MeanIntensity	LSM5L_10X_0.656	60	Scrambled	LSD1-2	0.415	0	One-Way ANOVA	tukey-kramer	Comparing individual time points
Figure S5B	MeanIntensity	LSM5L_10X_0.656	60	Scrambled	PP2A	0.174	0	One-Way ANOVA	tukey-kramer	Comparing individual time points
Figure S5B	MeanIntensity	LSM5L_10X_0.656	65	Scrambled	LSD1-1	0.0034	1	One-Way ANOVA	tukey-kramer	Comparing individual time points
Figure S5B	MeanIntensity	LSM5L_10X_0.656	65	Scrambled	LSD1-2	2.6e-05	1	One-Way ANOVA	tukey-kramer	Comparing individual time points
Figure S5B	MeanIntensity	LSM5L_10X_0.656	65	Scrambled	PP2A	0	1	One-Way ANOVA	tukey-kramer	Comparing individual time points
Figure S5B	MeanIntensity	LSM5L_10X_0.656	70	Scrambled	LSD1-1	0.00243	1	One-Way ANOVA	tukey-kramer	Comparing individual time points
Figure S5B	MeanIntensity	LSM5L_10X_0.656	70	Scrambled	LSD1-2	4.92e-12	1	One-Way ANOVA	tukey-kramer	Comparing individual time points
Figure S5B	MeanIntensity	LSM5L_10X_0.656	70	Scrambled	PP2A	1.07e-17	1	One-Way ANOVA	tukey-kramer	Comparing individual time points
Figure S5B	MeanIntensity	LSM5L_10X_0.656	75	Scrambled	LSD1-1	0.00158	1	One-Way ANOVA	tukey-kramer	Comparing individual time points
Figure S5B	MeanIntensity	LSM5L_10X_0.656	75	Scrambled	LSD1-2	3.66e-08	1	One-Way ANOVA	tukey-kramer	Comparing individual time points
Figure S5B	MeanIntensity	LSM5L_10X_0.656	75	Scrambled	PP2A	4.33e-05	1	One-Way ANOVA	tukey-kramer	Comparing individual time points
Figure S5B	MeanIntensity	LSM5L_10X_0.656	80	Scrambled	LSD1-1	8.38e-06	1	One-Way ANOVA	tukey-kramer	Comparing individual time points
Figure S5B	MeanIntensity	LSM5L_10X_0.656	80	Scrambled	LSD1-2	8.36e-07	1	One-Way ANOVA	tukey-kramer	Comparing individual time points
Figure S5B	MeanIntensity	LSM5L_10X_0.656	80	Scrambled	PP2A	0.00221	1	One-Way ANOVA	tukey-kramer	Comparing individual time points
Figure S5B	MeanIntensity	LSM5L_10X_0.656	85	Scrambled	LSD1-1	8.65e-05	1	One-Way ANOVA	tukey-kramer	Comparing individual time points
Figure S5B	MeanIntensity	LSM5L_10X_0.656	85	Scrambled	LSD1-2	0.0221	1	One-Way ANOVA	tukey-kramer	Comparing individual time points
Figure S5B	MeanIntensity	LSM5L_10X_0.656	85	Scrambled	PP2A	0.674	0	One-Way ANOVA	tukey-kramer	Comparing individual time points
Figure S5B	MeanIntensity	LSM5L_10X_0.656	90	Scrambled	LSD1-1	0.00169	1	One-Way ANOVA	tukey-kramer	Comparing individual time points
Figure S5B	MeanIntensity	LSM5L_10X_0.656	90	Scrambled	LSD1-2	0.0239	1	One-Way ANOVA	tukey-kramer	Comparing individual time points
Figure S5B	MeanIntensity	LSM5L_10X_0.656	90	Scrambled	PP2A	0.45	0	One-Way ANOVA	tukey-kramer	Comparing individual time points
Figure S5B	MeanIntensity	LSM5L_10X_0.656	95	Scrambled	LSD1-1	1.18e-07	1	One-Way ANOVA	tukey-kramer	Comparing individual time points
Figure S5B	MeanIntensity	LSM5L_10X_0.656	95	Scrambled	LSD1-2	0.317	0	One-Way ANOVA	tukey-kramer	Comparing individual time points
Figure S5B	MeanIntensity	LSM5L_10X_0.656	95	Scrambled	PP2A	0.911	0	One-Way ANOVA	tukey-kramer	Comparing individual time points
Figure S5B	MeanIntensity	LSM5L_10X_0.656	100	Scrambled	LSD1-1	9.5e-07	1	One-Way ANOVA	tukey-kramer	Comparing individual time points
Figure S5B	MeanIntensity	LSM5L_10X_0.656	100	Scrambled	LSD1-2	0.707	0	One-Way ANOVA	tukey-kramer	Comparing individual time points
Figure S5B	MeanIntensity	LSM5L_10X_0.656	100	Scrambled	PP2A	0.965	0	One-Way ANOVA	tukey-kramer	Comparing individual time points
Figure S5B	MeanIntensity	LSM5L_10X_0.656	60 65 70 75 80 85 90 95 100	class=Scrambled	class=LSD1-1	1.03e-17	1	Two-Way ANOVA	tukey-kramer	Interaction model comparing all selected time points
Figure S5B	MeanIntensity	LSM5L_10X_0.656	60 65 70 75 80 85 90 95 100	class=Scrambled	class=LSD1-2	3.16e-11	1	Two-Way ANOVA	tukey-kramer	Interaction model comparing all selected time points
Figure S5B	MeanIntensity	LSM5L_10X_0.656	60 65 70 75 80 85 90 95 100	class=Scrambled	class=PP2A	0	1	Two-Way ANOVA	tukey-kramer	Interaction model comparing all selected time points
Figure S5C	MeanIntensity-NormalizedIntMean	LSM5L_10X_0.656	60	Scrambled	LSD1-1	0.896	0	One-Way ANOVA	tukey-kramer	Comparing individual time points
Figure S5C	MeanIntensity-NormalizedIntMean	LSM5L_10X_0.656	60	Scrambled	LSD1-2	0.505	0	One-Way ANOVA	tukey-kramer	Comparing individual time points
Figure S5C	MeanIntensity-NormalizedIntMean	LSM5L_10X_0.656	60	Scrambled	PP2A	0.198	0	One-Way ANOVA	tukey-kramer	Comparing individual time points
Figure S5C	MeanIntensity-NormalizedIntMean	LSM5L_10X_0.656	65	Scrambled	LSD1-1	0.00444	1	One-Way ANOVA	tukey-kramer	Comparing individual time points
Figure S5C	MeanIntensity-NormalizedIntMean	LSM5L_10X_0.656	65	Scrambled	LSD1-2	1.62e-06	1	One-Way ANOVA	tukey-kramer	Comparing individual time points
Figure S5C	MeanIntensity-NormalizedIntMean	LSM5L_10X_0.656	65	Scrambled	PP2A	0	1	One-Way ANOVA	tukey-kramer	Comparing individual time points
Figure S5C	MeanIntensity-NormalizedIntMean	LSM5L_10X_0.656	70	Scrambled	LSD1-1	0.00249	1	One-Way ANOVA	tukey-kramer	Comparing individual time points
Figure S5C	MeanIntensity-NormalizedIntMean	LSM5L_10X_0.656	70	Scrambled	LSD1-2	8.81e-17	1	One-Way ANOVA	tukey-kramer	Comparing individual time points
Figure S5C	MeanIntensity-NormalizedIntMean	LSM5L_10X_0.656	70	Scrambled	PP2A	8.54e-24	1	One-Way ANOVA	tukey-kramer	Comparing individual time points
Figure S5C	MeanIntensity-NormalizedIntMean	LSM5L_10X_0.656	75	Scrambled	LSD1-1	0.0019	1	One-Way ANOVA	tukey-kramer	Comparing individual time points
Figure S5C	MeanIntensity-NormalizedIntMean	LSM5L_10X_0.656	75	Scrambled	LSD1-2	1.09e-11	1	One-Way ANOVA	tukey-kramer	Comparing individual time points
Figure S5C	MeanIntensity-NormalizedIntMean	LSM5L_10X_0.656	75	Scrambled	PP2A	6.93e-07	1	One-Way ANOVA	tukey-kramer	Comparing individual time points
Figure S5C	MeanIntensity-NormalizedIntMean	LSM5L_10X_0.656	80	Scrambled	LSD1-1	5.5e-06	1	One-Way ANOVA	tukey-kramer	Comparing individual time points
Figure S5C	MeanIntensity-NormalizedIntMean	LSM5L_10X_0.656	80	Scrambled	LSD1-2	2.04e-10	1	One-Way ANOVA	tukey-kramer	Comparing individual time points
Figure S5C	MeanIntensity-NormalizedIntMean	LSM5L_10X_0.656	80	Scrambled	PP2A	6.98e-05	1	One-Way ANOVA	tukey-kramer	Comparing individual time points
Figure S5C	MeanIntensity-NormalizedIntMean	LSM5L_10X_0.656	85	Scrambled	LSD1-1	6.86e-05	1	One-Way ANOVA	tukey-kramer	Comparing individual time points
Figure S5C	MeanIntensity-NormalizedIntMean	LSM5L_10X_0.656	85	Scrambled	LSD1-2	0.00098	1	One-Way ANOVA	tukey-kramer	Comparing individual time points
Figure S5C	MeanIntensity-NormalizedIntMean	LSM5L_10X_0.656	85	Scrambled	PP2A	0.401	0	One-Way ANOVA	tukey-kramer	Comparing individual time points
Figure S5C	MeanIntensity-NormalizedIntMean	LSM5L_10X_0.656	90	Scrambled	LSD1-1	0.0026	1	One-Way ANOVA	tukey-kramer	Comparing individual time points
Figure S5C	MeanIntensity-NormalizedIntMean	LSM5L_10X_0.656	90	Scrambled	LSD1-2	0.00139	1	One-Way ANOVA	tukey-kramer	Comparing individual time points
Figure S5C	MeanIntensity-NormalizedIntMean	LSM5L_10X_0.656	90	Scrambled	PP2A	0.202	0	One-Way ANOVA	tukey-kramer	Comparing individual time points
Figure S5C	MeanIntensity-NormalizedIntMean	LSM5L_10X_0.656	95	Scrambled	LSD1-1	1.38e-07	1	One-Way ANOVA	tukey-kramer	Comparing individual time points
Figure S5C	MeanIntensity-NormalizedIntMean	LSM5L_10X_0.656	95	Scrambled	LSD1-2	0.112	0	One-Way ANOVA	tukey-kramer	Comparing individual time points
Figure S5C	MeanIntensity-NormalizedIntMean	LSM5L_10X_0.656	95	Scrambled	PP2A	0.769	0	One-Way ANOVA	tukey-kramer	Comparing individual time points
Figure S5C	MeanIntensity-NormalizedIntMean	LSM5L_10X_0.656	100	Scrambled	LSD1-1	3.16e-06	1	One-Way ANOVA	tukey-kramer	Comparing individual time points
Figure S5C	MeanIntensity-NormalizedIntMean	LSM5L_10X_0.656	100	Scrambled	LSD1-2	0.484	0	One-Way ANOVA	tukey-kramer	Comparing individual time points
Figure S5C	MeanIntensity-NormalizedIntMean	LSM5L_10X_0.656	100	Scrambled	PP2A	0.896	0	One-Way ANOVA	tukey-kramer	Comparing individual time points
Figure S5C	MeanIntensity-NormalizedIntMean	LSM5L_10X_0.656	60 65 70 75 80 85 90 95 100	class=Scrambled	class=LSD1-1	8.88e-16	1	Two-Way ANOVA	tukey-kramer	Interaction model comparing all selected time points
Figure S5C	MeanIntensity-NormalizedIntMean	LSM5L_10X_0.656	60 65 70 75 80 85 90 95 100	class=Scrambled	class=LSD1-2	4.29e-16	1	Two-Way ANOVA	tukey-kramer	Interaction model comparing all selected time points
Figure S5C	MeanIntensity-NormalizedIntMean	LSM5L_10X_0.656	60 65 70 75 80 85 90 95 100	class=Scrambled	class=PP2A	0	1	Two-Way ANOVA	tukey-kramer	Interaction model comparing all selected time points
Figure S5D	SisterCellDistance	LSM5L_10X_0.656	60	Scrambled	LSD1-1	0.998	0	One-Way ANOVA	tukey-kramer	Comparing individual time points
Figure S5D	SisterCellDistance	LSM5L_10X_0.656	60	Scrambled	LSD1-2	0.394	0	One-Way ANOVA	tukey-kramer	Comparing individual time points
Figure S5D	SisterCellDistance	LSM5L_10X_0.656	60	Scrambled	PP2A	0.574	0	One-Way ANOVA	tukey-kramer	Comparing individual time points
Figure S5D	SisterCellDistance	LSM5L_10X_0.656	65	Scrambled	LSD1-1	0.75	0	One-Way ANOVA	tukey-kramer	Comparing individual time points
Figure S5D	SisterCellDistance	LSM5L_10X_0.656	65	Scrambled	LSD1-2	0.0386	1	One-Way ANOVA	tukey-kramer	Comparing individual time points
Figure S5D	SisterCellDistance	LSM5L_10X_0.656	65	Scrambled	PP2A	1.82e-06	1	One-Way ANOVA	tukey-kramer	Comparing individual time points
Figure S5D	SisterCellDistance	LSM5L_10X_0.656	70	Scrambled	LSD1-1	0.994	0	One-Way ANOVA	tukey-kramer	Comparing individual time points
Figure S5D	SisterCellDistance	LSM5L_10X_0.656	70	Scrambled	LSD1-2	4.42e-05	1	One-Way ANOVA	tukey-kramer	Comparing individual time points
Figure S5D	SisterCellDistance	LSM5L_10X_0.656	70	Scrambled	PP2A	1.47e-06	1	One-Way ANOVA	tukey-kramer	Comparing individual time points
Figure S5D	SisterCellDistance	LSM5L_10X_0.656	75	Scrambled	LSD1-1	0.371	0	One-Way ANOVA	tukey-kramer	Comparing individual time points
Figure S5D	SisterCellDistance	LSM5L_10X_0.656	75	Scrambled	LSD1-2	0.000128	1	One-Way ANOVA	tukey-kramer	Comparing individual time points
Figure S5D	SisterCellDistance	LSM5L_10X_0.656	75	Scrambled	PP2A	0.00325	1	One-Way ANOVA	tukey-kramer	Comparing individual time points
Figure S5D	SisterCellDistance	LSM5L_10X_0.656	80	Scrambled	LSD1-1	0.465	0	One-Way ANOVA	tukey-kramer	Comparing individual time points
Figure S5D	SisterCellDistance	LSM5L_10X_0.656	80	Scrambled	LSD1-2	0.00258	1	One-Way ANOVA	tukey-kramer	Comparing individual time points
Figure S5D	SisterCellDistance	LSM5L_10X_0.656	80	Scrambled	PP2A	0.0243	1	One-Way ANOVA	tukey-kramer	Comparing individual time points
Figure S5D	SisterCellDistance	LSM5L_10X_0.656	85	Scrambled	LSD1-1	0.732	0	One-Way ANOVA	tukey-kramer	Comparing individual time points
Figure S5D	SisterCellDistance	LSM5L_10X_0.656	85	Scrambled	LSD1-2	0.0137	1	One-Way ANOVA	tukey-kramer	Comparing individual time points
Figure S5D	SisterCellDistance	LSM5L_10X_0.656	85	Scrambled	PP2A	0.0266	1	One-Way ANOVA	tukey-kramer	Comparing individual time points
Figure S5D	SisterCellDistance	LSM5L_10X_0.656	90	Scrambled	LSD1-1	0.601	0	One-Way ANOVA	tukey-kramer	Comparing individual time points
Figure S5D	SisterCellDistance	LSM5L_10X_0.656	90	Scrambled	LSD1-2	0.00673	1	One-Way ANOVA	tukey-kramer	Comparing individual time points
Figure S5D	SisterCellDistance	LSM5L_10X_0.656	90	Scrambled	PP2A	0.0437	1	One-Way ANOVA	tukey-kramer	Comparing individual time points
Figure S5D	SisterCellDistance	LSM5L_10X_0.656	95	Scrambled	LSD1-1	0.75	0	One-Way ANOVA	tukey-kramer	Comparing individual time points
Figure S5D	SisterCellDistance	LSM5L_10X_0.656	95	Scrambled	LSD1-2	0.00541	1	One-Way ANOVA	tukey-kramer	Comparing individual time points
Figure S5D	SisterCellDistance	LSM5L_10X_0.656	95	Scrambled	PP2A	0.169	0	One-Way ANOVA	tukey-kramer	Comparing individual time points
Figure S5D	SisterCellDistance	LSM5L_10X_0.656	100	Scrambled	LSD1-1	0.937	0	One-Way ANOVA	tukey-kramer	Comparing individual time points
Figure S5D	SisterCellDistance	LSM5L_10X_0.656	100	Scrambled	LSD1-2	0.00782	1	One-Way ANOVA	tukey-kramer	Comparing individual time points
Figure S5D	SisterCellDistance	LSM5L_10X_0.656	100	Scrambled	PP2A	0.323	0	One-Way ANOVA	tukey-kramer	Comparing individual time points
Figure S5D	SisterCellDistance	LSM5L_10X_0.656	60 65 70 75 80 85 90 95 100	class=Scrambled	class=LSD1-1	0.0807	0	Two-Way ANOVA	tukey-kramer	Interaction model comparing all selected time points
Figure S5D	SisterCellDistance	LSM5L_10X_0.656	60 65 70 75 80 85 90 95 100	class=Scrambled	class=LSD1-2	7.38e-22	1	Two-Way ANOVA	tukey-kramer	Interaction model comparing all selected time points
Figure S5D	SisterCellDistance	LSM5L_10X_0.656	60 65 70 75 80 85 90 95 100	class=Scrambled	class=PP2A	1.1e-13	1	Two-Way ANOVA	tukey-kramer	Interaction model comparing all selected time points
Note: See S5 Table for the statistical analysis of the single features of panels E and F.

## Sheet: Figure S6
Figure	Feature	Microscope	Time Point	Group1	Group2	P-Value	Sign. (alpha = 0.05)	Method	Multiple Testing Correction	Notes
Figure S6A	Area-NormalizedIntMean	LSM5L_20X_0.328	60	Scrambled	RecQL4-1	0.0155	1	One-Way ANOVA	tukey-kramer	Comparing individual time points
Figure S6A	Area-NormalizedIntMean	LSM5L_20X_0.328	60	Scrambled	RecQL4-2	6.66e-05	1	One-Way ANOVA	tukey-kramer	Comparing individual time points
Figure S6A	Area-NormalizedIntMean	LSM5L_20X_0.328	60	Scrambled	RecQL4-3	1	0	One-Way ANOVA	tukey-kramer	Comparing individual time points
Figure S6A	Area-NormalizedIntMean	LSM5L_20X_0.328	65	Scrambled	RecQL4-1	0.869	0	One-Way ANOVA	tukey-kramer	Comparing individual time points
Figure S6A	Area-NormalizedIntMean	LSM5L_20X_0.328	65	Scrambled	RecQL4-2	0.0145	1	One-Way ANOVA	tukey-kramer	Comparing individual time points
Figure S6A	Area-NormalizedIntMean	LSM5L_20X_0.328	65	Scrambled	RecQL4-3	0.364	0	One-Way ANOVA	tukey-kramer	Comparing individual time points
Figure S6A	Area-NormalizedIntMean	LSM5L_20X_0.328	70	Scrambled	RecQL4-1	0.909	0	One-Way ANOVA	tukey-kramer	Comparing individual time points
Figure S6A	Area-NormalizedIntMean	LSM5L_20X_0.328	70	Scrambled	RecQL4-2	0.0491	1	One-Way ANOVA	tukey-kramer	Comparing individual time points
Figure S6A	Area-NormalizedIntMean	LSM5L_20X_0.328	70	Scrambled	RecQL4-3	0.734	0	One-Way ANOVA	tukey-kramer	Comparing individual time points
Figure S6A	Area-NormalizedIntMean	LSM5L_20X_0.328	75	Scrambled	RecQL4-1	0.0988	0	One-Way ANOVA	tukey-kramer	Comparing individual time points
Figure S6A	Area-NormalizedIntMean	LSM5L_20X_0.328	75	Scrambled	RecQL4-2	0.413	0	One-Way ANOVA	tukey-kramer	Comparing individual time points
Figure S6A	Area-NormalizedIntMean	LSM5L_20X_0.328	75	Scrambled	RecQL4-3	0.999	0	One-Way ANOVA	tukey-kramer	Comparing individual time points
Figure S6A	Area-NormalizedIntMean	LSM5L_20X_0.328	80	Scrambled	RecQL4-1	0.0429	1	One-Way ANOVA	tukey-kramer	Comparing individual time points
Figure S6A	Area-NormalizedIntMean	LSM5L_20X_0.328	80	Scrambled	RecQL4-2	0.821	0	One-Way ANOVA	tukey-kramer	Comparing individual time points
Figure S6A	Area-NormalizedIntMean	LSM5L_20X_0.328	80	Scrambled	RecQL4-3	0.366	0	One-Way ANOVA	tukey-kramer	Comparing individual time points
Figure S6A	Area-NormalizedIntMean	LSM5L_20X_0.328	85	Scrambled	RecQL4-1	0.0225	1	One-Way ANOVA	tukey-kramer	Comparing individual time points
Figure S6A	Area-NormalizedIntMean	LSM5L_20X_0.328	85	Scrambled	RecQL4-2	0.568	0	One-Way ANOVA	tukey-kramer	Comparing individual time points
Figure S6A	Area-NormalizedIntMean	LSM5L_20X_0.328	85	Scrambled	RecQL4-3	0.455	0	One-Way ANOVA	tukey-kramer	Comparing individual time points
Figure S6A	Area-NormalizedIntMean	LSM5L_20X_0.328	90	Scrambled	RecQL4-1	0.0307	1	One-Way ANOVA	tukey-kramer	Comparing individual time points
Figure S6A	Area-NormalizedIntMean	LSM5L_20X_0.328	90	Scrambled	RecQL4-2	0.75	0	One-Way ANOVA	tukey-kramer	Comparing individual time points
Figure S6A	Area-NormalizedIntMean	LSM5L_20X_0.328	90	Scrambled	RecQL4-3	0.579	0	One-Way ANOVA	tukey-kramer	Comparing individual time points
Figure S6A	Area-NormalizedIntMean	LSM5L_20X_0.328	95	Scrambled	RecQL4-1	0.12	0	One-Way ANOVA	tukey-kramer	Comparing individual time points
Figure S6A	Area-NormalizedIntMean	LSM5L_20X_0.328	95	Scrambled	RecQL4-2	0.852	0	One-Way ANOVA	tukey-kramer	Comparing individual time points
Figure S6A	Area-NormalizedIntMean	LSM5L_20X_0.328	95	Scrambled	RecQL4-3	0.474	0	One-Way ANOVA	tukey-kramer	Comparing individual time points
Figure S6A	Area-NormalizedIntMean	LSM5L_20X_0.328	100	Scrambled	RecQL4-1	0.0718	0	One-Way ANOVA	tukey-kramer	Comparing individual time points
Figure S6A	Area-NormalizedIntMean	LSM5L_20X_0.328	100	Scrambled	RecQL4-2	1	0	One-Way ANOVA	tukey-kramer	Comparing individual time points
Figure S6A	Area-NormalizedIntMean	LSM5L_20X_0.328	100	Scrambled	RecQL4-3	0.814	0	One-Way ANOVA	tukey-kramer	Comparing individual time points
Figure S6A	Area-NormalizedIntMean	LSM5L_20X_0.328	60 65 70 75 80 85 90 95 100	class=Scrambled	class=RecQL4-1	1.32e-06	1	Two-Way ANOVA	tukey-kramer	Interaction model comparing all selected time points
Figure S6A	Area-NormalizedIntMean	LSM5L_20X_0.328	60 65 70 75 80 85 90 95 100	class=Scrambled	class=RecQL4-2	5.27e-05	1	Two-Way ANOVA	tukey-kramer	Interaction model comparing all selected time points
Figure S6A	Area-NormalizedIntMean	LSM5L_20X_0.328	60 65 70 75 80 85 90 95 100	class=Scrambled	class=RecQL4-3	0.0499	1	Two-Way ANOVA	tukey-kramer	Interaction model comparing all selected time points
Figure S6B	MeanIntensity	LSM5L_20X_0.328	60	Scrambled	RecQL4-1	0	1	One-Way ANOVA	tukey-kramer	Comparing individual time points
Figure S6B	MeanIntensity	LSM5L_20X_0.328	60	Scrambled	RecQL4-2	6.53e-17	1	One-Way ANOVA	tukey-kramer	Comparing individual time points
Figure S6B	MeanIntensity	LSM5L_20X_0.328	60	Scrambled	RecQL4-3	0.000403	1	One-Way ANOVA	tukey-kramer	Comparing individual time points
Figure S6B	MeanIntensity	LSM5L_20X_0.328	65	Scrambled	RecQL4-1	0	1	One-Way ANOVA	tukey-kramer	Comparing individual time points
Figure S6B	MeanIntensity	LSM5L_20X_0.328	65	Scrambled	RecQL4-2	9.18e-17	1	One-Way ANOVA	tukey-kramer	Comparing individual time points
Figure S6B	MeanIntensity	LSM5L_20X_0.328	65	Scrambled	RecQL4-3	3.57e-15	1	One-Way ANOVA	tukey-kramer	Comparing individual time points
Figure S6B	MeanIntensity	LSM5L_20X_0.328	70	Scrambled	RecQL4-1	0	1	One-Way ANOVA	tukey-kramer	Comparing individual time points
Figure S6B	MeanIntensity	LSM5L_20X_0.328	70	Scrambled	RecQL4-2	8.93e-11	1	One-Way ANOVA	tukey-kramer	Comparing individual time points
Figure S6B	MeanIntensity	LSM5L_20X_0.328	70	Scrambled	RecQL4-3	9.16e-22	1	One-Way ANOVA	tukey-kramer	Comparing individual time points
Figure S6B	MeanIntensity	LSM5L_20X_0.328	75	Scrambled	RecQL4-1	0	1	One-Way ANOVA	tukey-kramer	Comparing individual time points
Figure S6B	MeanIntensity	LSM5L_20X_0.328	75	Scrambled	RecQL4-2	3.62e-09	1	One-Way ANOVA	tukey-kramer	Comparing individual time points
Figure S6B	MeanIntensity	LSM5L_20X_0.328	75	Scrambled	RecQL4-3	1.64e-15	1	One-Way ANOVA	tukey-kramer	Comparing individual time points
Figure S6B	MeanIntensity	LSM5L_20X_0.328	80	Scrambled	RecQL4-1	0	1	One-Way ANOVA	tukey-kramer	Comparing individual time points
Figure S6B	MeanIntensity	LSM5L_20X_0.328	80	Scrambled	RecQL4-2	5.85e-08	1	One-Way ANOVA	tukey-kramer	Comparing individual time points
Figure S6B	MeanIntensity	LSM5L_20X_0.328	80	Scrambled	RecQL4-3	1.36e-12	1	One-Way ANOVA	tukey-kramer	Comparing individual time points
Figure S6B	MeanIntensity	LSM5L_20X_0.328	85	Scrambled	RecQL4-1	0	1	One-Way ANOVA	tukey-kramer	Comparing individual time points
Figure S6B	MeanIntensity	LSM5L_20X_0.328	85	Scrambled	RecQL4-2	1.77e-07	1	One-Way ANOVA	tukey-kramer	Comparing individual time points
Figure S6B	MeanIntensity	LSM5L_20X_0.328	85	Scrambled	RecQL4-3	1.01e-10	1	One-Way ANOVA	tukey-kramer	Comparing individual time points
Figure S6B	MeanIntensity	LSM5L_20X_0.328	90	Scrambled	RecQL4-1	3.94e-21	1	One-Way ANOVA	tukey-kramer	Comparing individual time points
Figure S6B	MeanIntensity	LSM5L_20X_0.328	90	Scrambled	RecQL4-2	1.93e-06	1	One-Way ANOVA	tukey-kramer	Comparing individual time points
Figure S6B	MeanIntensity	LSM5L_20X_0.328	90	Scrambled	RecQL4-3	2.86e-08	1	One-Way ANOVA	tukey-kramer	Comparing individual time points
Figure S6B	MeanIntensity	LSM5L_20X_0.328	95	Scrambled	RecQL4-1	3.3e-22	1	One-Way ANOVA	tukey-kramer	Comparing individual time points
Figure S6B	MeanIntensity	LSM5L_20X_0.328	95	Scrambled	RecQL4-2	9.27e-06	1	One-Way ANOVA	tukey-kramer	Comparing individual time points
Figure S6B	MeanIntensity	LSM5L_20X_0.328	95	Scrambled	RecQL4-3	5.92e-07	1	One-Way ANOVA	tukey-kramer	Comparing individual time points
Figure S6B	MeanIntensity	LSM5L_20X_0.328	100	Scrambled	RecQL4-1	1.17e-20	1	One-Way ANOVA	tukey-kramer	Comparing individual time points
Figure S6B	MeanIntensity	LSM5L_20X_0.328	100	Scrambled	RecQL4-2	7.1e-05	1	One-Way ANOVA	tukey-kramer	Comparing individual time points
Figure S6B	MeanIntensity	LSM5L_20X_0.328	100	Scrambled	RecQL4-3	2.93e-06	1	One-Way ANOVA	tukey-kramer	Comparing individual time points
Figure S6B	MeanIntensity	LSM5L_20X_0.328	60 65 70 75 80 85 90 95 100	class=Scrambled	class=RecQL4-1	0	1	Two-Way ANOVA	tukey-kramer	Interaction model comparing all selected time points
Figure S6B	MeanIntensity	LSM5L_20X_0.328	60 65 70 75 80 85 90 95 100	class=Scrambled	class=RecQL4-2	0	1	Two-Way ANOVA	tukey-kramer	Interaction model comparing all selected time points
Figure S6B	MeanIntensity	LSM5L_20X_0.328	60 65 70 75 80 85 90 95 100	class=Scrambled	class=RecQL4-3	0	1	Two-Way ANOVA	tukey-kramer	Interaction model comparing all selected time points
Figure S6C	MeanIntensity-NormalizedIntMean	LSM5L_20X_0.328	60	Scrambled	RecQL4-1	0.967	0	One-Way ANOVA	tukey-kramer	Comparing individual time points
Figure S6C	MeanIntensity-NormalizedIntMean	LSM5L_20X_0.328	60	Scrambled	RecQL4-2	0.000461	1	One-Way ANOVA	tukey-kramer	Comparing individual time points
Figure S6C	MeanIntensity-NormalizedIntMean	LSM5L_20X_0.328	60	Scrambled	RecQL4-3	1.07e-07	1	One-Way ANOVA	tukey-kramer	Comparing individual time points
Figure S6C	MeanIntensity-NormalizedIntMean	LSM5L_20X_0.328	65	Scrambled	RecQL4-1	0.994	0	One-Way ANOVA	tukey-kramer	Comparing individual time points
Figure S6C	MeanIntensity-NormalizedIntMean	LSM5L_20X_0.328	65	Scrambled	RecQL4-2	3.17e-05	1	One-Way ANOVA	tukey-kramer	Comparing individual time points
Figure S6C	MeanIntensity-NormalizedIntMean	LSM5L_20X_0.328	65	Scrambled	RecQL4-3	1	0	One-Way ANOVA	tukey-kramer	Comparing individual time points
Figure S6C	MeanIntensity-NormalizedIntMean	LSM5L_20X_0.328	70	Scrambled	RecQL4-1	0.376	0	One-Way ANOVA	tukey-kramer	Comparing individual time points
Figure S6C	MeanIntensity-NormalizedIntMean	LSM5L_20X_0.328	70	Scrambled	RecQL4-2	0.681	0	One-Way ANOVA	tukey-kramer	Comparing individual time points
Figure S6C	MeanIntensity-NormalizedIntMean	LSM5L_20X_0.328	70	Scrambled	RecQL4-3	0.126	0	One-Way ANOVA	tukey-kramer	Comparing individual time points
Figure S6C	MeanIntensity-NormalizedIntMean	LSM5L_20X_0.328	75	Scrambled	RecQL4-1	0.00198	1	One-Way ANOVA	tukey-kramer	Comparing individual time points
Figure S6C	MeanIntensity-NormalizedIntMean	LSM5L_20X_0.328	75	Scrambled	RecQL4-2	0.983	0	One-Way ANOVA	tukey-kramer	Comparing individual time points
Figure S6C	MeanIntensity-NormalizedIntMean	LSM5L_20X_0.328	75	Scrambled	RecQL4-3	0.849	0	One-Way ANOVA	tukey-kramer	Comparing individual time points
Figure S6C	MeanIntensity-NormalizedIntMean	LSM5L_20X_0.328	80	Scrambled	RecQL4-1	1.1e-06	1	One-Way ANOVA	tukey-kramer	Comparing individual time points
Figure S6C	MeanIntensity-NormalizedIntMean	LSM5L_20X_0.328	80	Scrambled	RecQL4-2	0.387	0	One-Way ANOVA	tukey-kramer	Comparing individual time points
Figure S6C	MeanIntensity-NormalizedIntMean	LSM5L_20X_0.328	80	Scrambled	RecQL4-3	0.0131	1	One-Way ANOVA	tukey-kramer	Comparing individual time points
Figure S6C	MeanIntensity-NormalizedIntMean	LSM5L_20X_0.328	85	Scrambled	RecQL4-1	4.43e-09	1	One-Way ANOVA	tukey-kramer	Comparing individual time points
Figure S6C	MeanIntensity-NormalizedIntMean	LSM5L_20X_0.328	85	Scrambled	RecQL4-2	0.209	0	One-Way ANOVA	tukey-kramer	Comparing individual time points
Figure S6C	MeanIntensity-NormalizedIntMean	LSM5L_20X_0.328	85	Scrambled	RecQL4-3	0.00034	1	One-Way ANOVA	tukey-kramer	Comparing individual time points
Figure S6C	MeanIntensity-NormalizedIntMean	LSM5L_20X_0.328	90	Scrambled	RecQL4-1	3.19e-08	1	One-Way ANOVA	tukey-kramer	Comparing individual time points
Figure S6C	MeanIntensity-NormalizedIntMean	LSM5L_20X_0.328	90	Scrambled	RecQL4-2	0.147	0	One-Way ANOVA	tukey-kramer	Comparing individual time points
Figure S6C	MeanIntensity-NormalizedIntMean	LSM5L_20X_0.328	90	Scrambled	RecQL4-3	2.9e-05	1	One-Way ANOVA	tukey-kramer	Comparing individual time points
Figure S6C	MeanIntensity-NormalizedIntMean	LSM5L_20X_0.328	95	Scrambled	RecQL4-1	9.3e-08	1	One-Way ANOVA	tukey-kramer	Comparing individual time points
Figure S6C	MeanIntensity-NormalizedIntMean	LSM5L_20X_0.328	95	Scrambled	RecQL4-2	0.041	1	One-Way ANOVA	tukey-kramer	Comparing individual time points
Figure S6C	MeanIntensity-NormalizedIntMean	LSM5L_20X_0.328	95	Scrambled	RecQL4-3	6.26e-07	1	One-Way ANOVA	tukey-kramer	Comparing individual time points
Figure S6C	MeanIntensity-NormalizedIntMean	LSM5L_20X_0.328	100	Scrambled	RecQL4-1	5.82e-08	1	One-Way ANOVA	tukey-kramer	Comparing individual time points
Figure S6C	MeanIntensity-NormalizedIntMean	LSM5L_20X_0.328	100	Scrambled	RecQL4-2	0.0101	1	One-Way ANOVA	tukey-kramer	Comparing individual time points
Figure S6C	MeanIntensity-NormalizedIntMean	LSM5L_20X_0.328	100	Scrambled	RecQL4-3	2.36e-07	1	One-Way ANOVA	tukey-kramer	Comparing individual time points
Figure S6C	MeanIntensity-NormalizedIntMean	LSM5L_20X_0.328	60 65 70 75 80 85 90 95 100	class=Scrambled	class=RecQL4-1	8.17e-14	1	Two-Way ANOVA	tukey-kramer	Interaction model comparing all selected time points
Figure S6C	MeanIntensity-NormalizedIntMean	LSM5L_20X_0.328	60 65 70 75 80 85 90 95 100	class=Scrambled	class=RecQL4-2	0.227	0	Two-Way ANOVA	tukey-kramer	Interaction model comparing all selected time points
Figure S6C	MeanIntensity-NormalizedIntMean	LSM5L_20X_0.328	60 65 70 75 80 85 90 95 100	class=Scrambled	class=RecQL4-3	5.58e-18	1	Two-Way ANOVA	tukey-kramer	Interaction model comparing all selected time points
Figure S6D	Ch2-MeanIntensity-Ext-disk-r=15-NormalizedIntMean	LSM5L_20X_0.328	60	Scrambled	RecQL4-1	7.45e-14	1	One-Way ANOVA	tukey-kramer	Comparing individual time points
Figure S6D	Ch2-MeanIntensity-Ext-disk-r=15-NormalizedIntMean	LSM5L_20X_0.328	60	Scrambled	RecQL4-2	0.0672	0	One-Way ANOVA	tukey-kramer	Comparing individual time points
Figure S6D	Ch2-MeanIntensity-Ext-disk-r=15-NormalizedIntMean	LSM5L_20X_0.328	60	Scrambled	RecQL4-3	2.43e-16	1	One-Way ANOVA	tukey-kramer	Comparing individual time points
Figure S6D	Ch2-MeanIntensity-Ext-disk-r=15-NormalizedIntMean	LSM5L_20X_0.328	65	Scrambled	RecQL4-1	2.35e-09	1	One-Way ANOVA	tukey-kramer	Comparing individual time points
Figure S6D	Ch2-MeanIntensity-Ext-disk-r=15-NormalizedIntMean	LSM5L_20X_0.328	65	Scrambled	RecQL4-2	0.0384	1	One-Way ANOVA	tukey-kramer	Comparing individual time points
Figure S6D	Ch2-MeanIntensity-Ext-disk-r=15-NormalizedIntMean	LSM5L_20X_0.328	65	Scrambled	RecQL4-3	6.23e-21	1	One-Way ANOVA	tukey-kramer	Comparing individual time points
Figure S6D	Ch2-MeanIntensity-Ext-disk-r=15-NormalizedIntMean	LSM5L_20X_0.328	70	Scrambled	RecQL4-1	0.0414	1	One-Way ANOVA	tukey-kramer	Comparing individual time points
Figure S6D	Ch2-MeanIntensity-Ext-disk-r=15-NormalizedIntMean	LSM5L_20X_0.328	70	Scrambled	RecQL4-2	2.74e-07	1	One-Way ANOVA	tukey-kramer	Comparing individual time points
Figure S6D	Ch2-MeanIntensity-Ext-disk-r=15-NormalizedIntMean	LSM5L_20X_0.328	70	Scrambled	RecQL4-3	1.53e-09	1	One-Way ANOVA	tukey-kramer	Comparing individual time points
Figure S6D	Ch2-MeanIntensity-Ext-disk-r=15-NormalizedIntMean	LSM5L_20X_0.328	75	Scrambled	RecQL4-1	1	0	One-Way ANOVA	tukey-kramer	Comparing individual time points
Figure S6D	Ch2-MeanIntensity-Ext-disk-r=15-NormalizedIntMean	LSM5L_20X_0.328	75	Scrambled	RecQL4-2	1.04e-05	1	One-Way ANOVA	tukey-kramer	Comparing individual time points
Figure S6D	Ch2-MeanIntensity-Ext-disk-r=15-NormalizedIntMean	LSM5L_20X_0.328	75	Scrambled	RecQL4-3	2.81e-05	1	One-Way ANOVA	tukey-kramer	Comparing individual time points
Figure S6D	Ch2-MeanIntensity-Ext-disk-r=15-NormalizedIntMean	LSM5L_20X_0.328	80	Scrambled	RecQL4-1	0.0483	1	One-Way ANOVA	tukey-kramer	Comparing individual time points
Figure S6D	Ch2-MeanIntensity-Ext-disk-r=15-NormalizedIntMean	LSM5L_20X_0.328	80	Scrambled	RecQL4-2	1.27e-06	1	One-Way ANOVA	tukey-kramer	Comparing individual time points
Figure S6D	Ch2-MeanIntensity-Ext-disk-r=15-NormalizedIntMean	LSM5L_20X_0.328	80	Scrambled	RecQL4-3	0.000149	1	One-Way ANOVA	tukey-kramer	Comparing individual time points
Figure S6D	Ch2-MeanIntensity-Ext-disk-r=15-NormalizedIntMean	LSM5L_20X_0.328	85	Scrambled	RecQL4-1	0.001	1	One-Way ANOVA	tukey-kramer	Comparing individual time points
Figure S6D	Ch2-MeanIntensity-Ext-disk-r=15-NormalizedIntMean	LSM5L_20X_0.328	85	Scrambled	RecQL4-2	1.66e-05	1	One-Way ANOVA	tukey-kramer	Comparing individual time points
Figure S6D	Ch2-MeanIntensity-Ext-disk-r=15-NormalizedIntMean	LSM5L_20X_0.328	85	Scrambled	RecQL4-3	0.00121	1	One-Way ANOVA	tukey-kramer	Comparing individual time points
Figure S6D	Ch2-MeanIntensity-Ext-disk-r=15-NormalizedIntMean	LSM5L_20X_0.328	90	Scrambled	RecQL4-1	1.33e-06	1	One-Way ANOVA	tukey-kramer	Comparing individual time points
Figure S6D	Ch2-MeanIntensity-Ext-disk-r=15-NormalizedIntMean	LSM5L_20X_0.328	90	Scrambled	RecQL4-2	0.000107	1	One-Way ANOVA	tukey-kramer	Comparing individual time points
Figure S6D	Ch2-MeanIntensity-Ext-disk-r=15-NormalizedIntMean	LSM5L_20X_0.328	90	Scrambled	RecQL4-3	0.000113	1	One-Way ANOVA	tukey-kramer	Comparing individual time points
Figure S6D	Ch2-MeanIntensity-Ext-disk-r=15-NormalizedIntMean	LSM5L_20X_0.328	95	Scrambled	RecQL4-1	4.13e-09	1	One-Way ANOVA	tukey-kramer	Comparing individual time points
Figure S6D	Ch2-MeanIntensity-Ext-disk-r=15-NormalizedIntMean	LSM5L_20X_0.328	95	Scrambled	RecQL4-2	6.31e-05	1	One-Way ANOVA	tukey-kramer	Comparing individual time points
Figure S6D	Ch2-MeanIntensity-Ext-disk-r=15-NormalizedIntMean	LSM5L_20X_0.328	95	Scrambled	RecQL4-3	5.22e-06	1	One-Way ANOVA	tukey-kramer	Comparing individual time points
Figure S6D	Ch2-MeanIntensity-Ext-disk-r=15-NormalizedIntMean	LSM5L_20X_0.328	100	Scrambled	RecQL4-1	8.67e-10	1	One-Way ANOVA	tukey-kramer	Comparing individual time points
Figure S6D	Ch2-MeanIntensity-Ext-disk-r=15-NormalizedIntMean	LSM5L_20X_0.328	100	Scrambled	RecQL4-2	3.24e-05	1	One-Way ANOVA	tukey-kramer	Comparing individual time points
Figure S6D	Ch2-MeanIntensity-Ext-disk-r=15-NormalizedIntMean	LSM5L_20X_0.328	100	Scrambled	RecQL4-3	7.6e-07	1	One-Way ANOVA	tukey-kramer	Comparing individual time points
Figure S6D	Ch2-MeanIntensity-Ext-disk-r=15-NormalizedIntMean	LSM5L_20X_0.328	60 65 70 75 80 85 90 95 100	class=Scrambled	class=RecQL4-1	1	0	Two-Way ANOVA	tukey-kramer	Interaction model comparing all selected time points
Figure S6D	Ch2-MeanIntensity-Ext-disk-r=15-NormalizedIntMean	LSM5L_20X_0.328	60 65 70 75 80 85 90 95 100	class=Scrambled	class=RecQL4-2	4.16e-22	1	Two-Way ANOVA	tukey-kramer	Interaction model comparing all selected time points
Figure S6D	Ch2-MeanIntensity-Ext-disk-r=15-NormalizedIntMean	LSM5L_20X_0.328	60 65 70 75 80 85 90 95 100	class=Scrambled	class=RecQL4-3	0	1	Two-Way ANOVA	tukey-kramer	Interaction model comparing all selected time points
Figure S6E	Ch2-Max-Int-Displacement-Ext-disk-r=15	LSM5L_20X_0.328	60	Scrambled	RecQL4-1	0.954	0	One-Way ANOVA	tukey-kramer	Comparing individual time points
Figure S6E	Ch2-Max-Int-Displacement-Ext-disk-r=15	LSM5L_20X_0.328	60	Scrambled	RecQL4-2	0.128	0	One-Way ANOVA	tukey-kramer	Comparing individual time points
Figure S6E	Ch2-Max-Int-Displacement-Ext-disk-r=15	LSM5L_20X_0.328	60	Scrambled	RecQL4-3	9.88e-06	1	One-Way ANOVA	tukey-kramer	Comparing individual time points
Figure S6E	Ch2-Max-Int-Displacement-Ext-disk-r=15	LSM5L_20X_0.328	65	Scrambled	RecQL4-1	0.949	0	One-Way ANOVA	tukey-kramer	Comparing individual time points
Figure S6E	Ch2-Max-Int-Displacement-Ext-disk-r=15	LSM5L_20X_0.328	65	Scrambled	RecQL4-2	0.993	0	One-Way ANOVA	tukey-kramer	Comparing individual time points
Figure S6E	Ch2-Max-Int-Displacement-Ext-disk-r=15	LSM5L_20X_0.328	65	Scrambled	RecQL4-3	0.877	0	One-Way ANOVA	tukey-kramer	Comparing individual time points
Figure S6E	Ch2-Max-Int-Displacement-Ext-disk-r=15	LSM5L_20X_0.328	70	Scrambled	RecQL4-1	6.19e-05	1	One-Way ANOVA	tukey-kramer	Comparing individual time points
Figure S6E	Ch2-Max-Int-Displacement-Ext-disk-r=15	LSM5L_20X_0.328	70	Scrambled	RecQL4-2	0.151	0	One-Way ANOVA	tukey-kramer	Comparing individual time points
Figure S6E	Ch2-Max-Int-Displacement-Ext-disk-r=15	LSM5L_20X_0.328	70	Scrambled	RecQL4-3	2.35e-08	1	One-Way ANOVA	tukey-kramer	Comparing individual time points
Figure S6E	Ch2-Max-Int-Displacement-Ext-disk-r=15	LSM5L_20X_0.328	75	Scrambled	RecQL4-1	0.211	0	One-Way ANOVA	tukey-kramer	Comparing individual time points
Figure S6E	Ch2-Max-Int-Displacement-Ext-disk-r=15	LSM5L_20X_0.328	75	Scrambled	RecQL4-2	0.451	0	One-Way ANOVA	tukey-kramer	Comparing individual time points
Figure S6E	Ch2-Max-Int-Displacement-Ext-disk-r=15	LSM5L_20X_0.328	75	Scrambled	RecQL4-3	3.54e-20	1	One-Way ANOVA	tukey-kramer	Comparing individual time points
Figure S6E	Ch2-Max-Int-Displacement-Ext-disk-r=15	LSM5L_20X_0.328	80	Scrambled	RecQL4-1	0.78	0	One-Way ANOVA	tukey-kramer	Comparing individual time points
Figure S6E	Ch2-Max-Int-Displacement-Ext-disk-r=15	LSM5L_20X_0.328	80	Scrambled	RecQL4-2	0.528	0	One-Way ANOVA	tukey-kramer	Comparing individual time points
Figure S6E	Ch2-Max-Int-Displacement-Ext-disk-r=15	LSM5L_20X_0.328	80	Scrambled	RecQL4-3	8.54e-24	1	One-Way ANOVA	tukey-kramer	Comparing individual time points
Figure S6E	Ch2-Max-Int-Displacement-Ext-disk-r=15	LSM5L_20X_0.328	85	Scrambled	RecQL4-1	0.167	0	One-Way ANOVA	tukey-kramer	Comparing individual time points
Figure S6E	Ch2-Max-Int-Displacement-Ext-disk-r=15	LSM5L_20X_0.328	85	Scrambled	RecQL4-2	0.612	0	One-Way ANOVA	tukey-kramer	Comparing individual time points
Figure S6E	Ch2-Max-Int-Displacement-Ext-disk-r=15	LSM5L_20X_0.328	85	Scrambled	RecQL4-3	8.01e-16	1	One-Way ANOVA	tukey-kramer	Comparing individual time points
Figure S6E	Ch2-Max-Int-Displacement-Ext-disk-r=15	LSM5L_20X_0.328	90	Scrambled	RecQL4-1	0.0269	1	One-Way ANOVA	tukey-kramer	Comparing individual time points
Figure S6E	Ch2-Max-Int-Displacement-Ext-disk-r=15	LSM5L_20X_0.328	90	Scrambled	RecQL4-2	0.867	0	One-Way ANOVA	tukey-kramer	Comparing individual time points
Figure S6E	Ch2-Max-Int-Displacement-Ext-disk-r=15	LSM5L_20X_0.328	90	Scrambled	RecQL4-3	4.36e-10	1	One-Way ANOVA	tukey-kramer	Comparing individual time points
Figure S6E	Ch2-Max-Int-Displacement-Ext-disk-r=15	LSM5L_20X_0.328	95	Scrambled	RecQL4-1	0.000762	1	One-Way ANOVA	tukey-kramer	Comparing individual time points
Figure S6E	Ch2-Max-Int-Displacement-Ext-disk-r=15	LSM5L_20X_0.328	95	Scrambled	RecQL4-2	0.312	0	One-Way ANOVA	tukey-kramer	Comparing individual time points
Figure S6E	Ch2-Max-Int-Displacement-Ext-disk-r=15	LSM5L_20X_0.328	95	Scrambled	RecQL4-3	0.000649	1	One-Way ANOVA	tukey-kramer	Comparing individual time points
Figure S6E	Ch2-Max-Int-Displacement-Ext-disk-r=15	LSM5L_20X_0.328	100	Scrambled	RecQL4-1	1.28e-05	1	One-Way ANOVA	tukey-kramer	Comparing individual time points
Figure S6E	Ch2-Max-Int-Displacement-Ext-disk-r=15	LSM5L_20X_0.328	100	Scrambled	RecQL4-2	0.999	0	One-Way ANOVA	tukey-kramer	Comparing individual time points
Figure S6E	Ch2-Max-Int-Displacement-Ext-disk-r=15	LSM5L_20X_0.328	100	Scrambled	RecQL4-3	0.0319	1	One-Way ANOVA	tukey-kramer	Comparing individual time points
Figure S6E	Ch2-Max-Int-Displacement-Ext-disk-r=15	LSM5L_20X_0.328	60 65 70 75 80 85 90 95 100	class=Scrambled	class=RecQL4-1	0.028	1	Two-Way ANOVA	tukey-kramer	Interaction model comparing all selected time points
Figure S6E	Ch2-Max-Int-Displacement-Ext-disk-r=15	LSM5L_20X_0.328	60 65 70 75 80 85 90 95 100	class=Scrambled	class=RecQL4-2	0.00318	1	Two-Way ANOVA	tukey-kramer	Interaction model comparing all selected time points
Figure S6E	Ch2-Max-Int-Displacement-Ext-disk-r=15	LSM5L_20X_0.328	60 65 70 75 80 85 90 95 100	class=Scrambled	class=RecQL4-3	0	1	Two-Way ANOVA	tukey-kramer	Interaction model comparing all selected time points
Figure S6G	Ch2-MeanIntensity-Ext-disk-r=15-NormalizedIntMean	LSM5L_10X_0.656	60	Scrambled	LSD1-1	1.36e-17	1	One-Way ANOVA	tukey-kramer	Comparing individual time points
Figure S6G	Ch2-MeanIntensity-Ext-disk-r=15-NormalizedIntMean	LSM5L_10X_0.656	60	Scrambled	LSD1-2	0.0177	1	One-Way ANOVA	tukey-kramer	Comparing individual time points
Figure S6G	Ch2-MeanIntensity-Ext-disk-r=15-NormalizedIntMean	LSM5L_10X_0.656	60	Scrambled	PP2A	1.71e-23	1	One-Way ANOVA	tukey-kramer	Comparing individual time points
Figure S6G	Ch2-MeanIntensity-Ext-disk-r=15-NormalizedIntMean	LSM5L_10X_0.656	65	Scrambled	LSD1-1	0	1	One-Way ANOVA	tukey-kramer	Comparing individual time points
Figure S6G	Ch2-MeanIntensity-Ext-disk-r=15-NormalizedIntMean	LSM5L_10X_0.656	65	Scrambled	LSD1-2	0	1	One-Way ANOVA	tukey-kramer	Comparing individual time points
Figure S6G	Ch2-MeanIntensity-Ext-disk-r=15-NormalizedIntMean	LSM5L_10X_0.656	65	Scrambled	PP2A	0	1	One-Way ANOVA	tukey-kramer	Comparing individual time points
Figure S6G	Ch2-MeanIntensity-Ext-disk-r=15-NormalizedIntMean	LSM5L_10X_0.656	70	Scrambled	LSD1-1	6.27e-12	1	One-Way ANOVA	tukey-kramer	Comparing individual time points
Figure S6G	Ch2-MeanIntensity-Ext-disk-r=15-NormalizedIntMean	LSM5L_10X_0.656	70	Scrambled	LSD1-2	0	1	One-Way ANOVA	tukey-kramer	Comparing individual time points
Figure S6G	Ch2-MeanIntensity-Ext-disk-r=15-NormalizedIntMean	LSM5L_10X_0.656	70	Scrambled	PP2A	0	1	One-Way ANOVA	tukey-kramer	Comparing individual time points
Figure S6G	Ch2-MeanIntensity-Ext-disk-r=15-NormalizedIntMean	LSM5L_10X_0.656	75	Scrambled	LSD1-1	6.15e-06	1	One-Way ANOVA	tukey-kramer	Comparing individual time points
Figure S6G	Ch2-MeanIntensity-Ext-disk-r=15-NormalizedIntMean	LSM5L_10X_0.656	75	Scrambled	LSD1-2	0	1	One-Way ANOVA	tukey-kramer	Comparing individual time points
Figure S6G	Ch2-MeanIntensity-Ext-disk-r=15-NormalizedIntMean	LSM5L_10X_0.656	75	Scrambled	PP2A	0	1	One-Way ANOVA	tukey-kramer	Comparing individual time points
Figure S6G	Ch2-MeanIntensity-Ext-disk-r=15-NormalizedIntMean	LSM5L_10X_0.656	80	Scrambled	LSD1-1	0.0989	0	One-Way ANOVA	tukey-kramer	Comparing individual time points
Figure S6G	Ch2-MeanIntensity-Ext-disk-r=15-NormalizedIntMean	LSM5L_10X_0.656	80	Scrambled	LSD1-2	0	1	One-Way ANOVA	tukey-kramer	Comparing individual time points
Figure S6G	Ch2-MeanIntensity-Ext-disk-r=15-NormalizedIntMean	LSM5L_10X_0.656	80	Scrambled	PP2A	0	1	One-Way ANOVA	tukey-kramer	Comparing individual time points
Figure S6G	Ch2-MeanIntensity-Ext-disk-r=15-NormalizedIntMean	LSM5L_10X_0.656	85	Scrambled	LSD1-1	0.841	0	One-Way ANOVA	tukey-kramer	Comparing individual time points
Figure S6G	Ch2-MeanIntensity-Ext-disk-r=15-NormalizedIntMean	LSM5L_10X_0.656	85	Scrambled	LSD1-2	0	1	One-Way ANOVA	tukey-kramer	Comparing individual time points
Figure S6G	Ch2-MeanIntensity-Ext-disk-r=15-NormalizedIntMean	LSM5L_10X_0.656	85	Scrambled	PP2A	0	1	One-Way ANOVA	tukey-kramer	Comparing individual time points
Figure S6G	Ch2-MeanIntensity-Ext-disk-r=15-NormalizedIntMean	LSM5L_10X_0.656	90	Scrambled	LSD1-1	0.0936	0	One-Way ANOVA	tukey-kramer	Comparing individual time points
Figure S6G	Ch2-MeanIntensity-Ext-disk-r=15-NormalizedIntMean	LSM5L_10X_0.656	90	Scrambled	LSD1-2	1.32e-16	1	One-Way ANOVA	tukey-kramer	Comparing individual time points
Figure S6G	Ch2-MeanIntensity-Ext-disk-r=15-NormalizedIntMean	LSM5L_10X_0.656	90	Scrambled	PP2A	0	1	One-Way ANOVA	tukey-kramer	Comparing individual time points
Figure S6G	Ch2-MeanIntensity-Ext-disk-r=15-NormalizedIntMean	LSM5L_10X_0.656	95	Scrambled	LSD1-1	0.000552	1	One-Way ANOVA	tukey-kramer	Comparing individual time points
Figure S6G	Ch2-MeanIntensity-Ext-disk-r=15-NormalizedIntMean	LSM5L_10X_0.656	95	Scrambled	LSD1-2	1.04e-08	1	One-Way ANOVA	tukey-kramer	Comparing individual time points
Figure S6G	Ch2-MeanIntensity-Ext-disk-r=15-NormalizedIntMean	LSM5L_10X_0.656	95	Scrambled	PP2A	1.03e-14	1	One-Way ANOVA	tukey-kramer	Comparing individual time points
Figure S6G	Ch2-MeanIntensity-Ext-disk-r=15-NormalizedIntMean	LSM5L_10X_0.656	100	Scrambled	LSD1-1	4.64e-06	1	One-Way ANOVA	tukey-kramer	Comparing individual time points
Figure S6G	Ch2-MeanIntensity-Ext-disk-r=15-NormalizedIntMean	LSM5L_10X_0.656	100	Scrambled	LSD1-2	1.7e-05	1	One-Way ANOVA	tukey-kramer	Comparing individual time points
Figure S6G	Ch2-MeanIntensity-Ext-disk-r=15-NormalizedIntMean	LSM5L_10X_0.656	100	Scrambled	PP2A	7.01e-09	1	One-Way ANOVA	tukey-kramer	Comparing individual time points
Figure S6G	Ch2-MeanIntensity-Ext-disk-r=15-NormalizedIntMean	LSM5L_10X_0.656	60 65 70 75 80 85 90 95 100	class=Scrambled	class=LSD1-1	0	1	Two-Way ANOVA	tukey-kramer	Interaction model comparing all selected time points
Figure S6G	Ch2-MeanIntensity-Ext-disk-r=15-NormalizedIntMean	LSM5L_10X_0.656	60 65 70 75 80 85 90 95 100	class=Scrambled	class=LSD1-2	0	1	Two-Way ANOVA	tukey-kramer	Interaction model comparing all selected time points
Figure S6G	Ch2-MeanIntensity-Ext-disk-r=15-NormalizedIntMean	LSM5L_10X_0.656	60 65 70 75 80 85 90 95 100	class=Scrambled	class=PP2A	0	1	Two-Way ANOVA	tukey-kramer	Interaction model comparing all selected time points
Figure S6H	Ch2-Max-Int-Displacement-Ext-disk-r=15	LSM5L_10X_0.656	60	Scrambled	LSD1-1	0.889	0	One-Way ANOVA	tukey-kramer	Comparing individual time points
Figure S6H	Ch2-Max-Int-Displacement-Ext-disk-r=15	LSM5L_10X_0.656	60	Scrambled	LSD1-2	0.69	0	One-Way ANOVA	tukey-kramer	Comparing individual time points
Figure S6H	Ch2-Max-Int-Displacement-Ext-disk-r=15	LSM5L_10X_0.656	60	Scrambled	PP2A	0	1	One-Way ANOVA	tukey-kramer	Comparing individual time points
Figure S6H	Ch2-Max-Int-Displacement-Ext-disk-r=15	LSM5L_10X_0.656	65	Scrambled	LSD1-1	1	0	One-Way ANOVA	tukey-kramer	Comparing individual time points
Figure S6H	Ch2-Max-Int-Displacement-Ext-disk-r=15	LSM5L_10X_0.656	65	Scrambled	LSD1-2	5.15e-06	1	One-Way ANOVA	tukey-kramer	Comparing individual time points
Figure S6H	Ch2-Max-Int-Displacement-Ext-disk-r=15	LSM5L_10X_0.656	65	Scrambled	PP2A	0.733	0	One-Way ANOVA	tukey-kramer	Comparing individual time points
Figure S6H	Ch2-Max-Int-Displacement-Ext-disk-r=15	LSM5L_10X_0.656	70	Scrambled	LSD1-1	0.802	0	One-Way ANOVA	tukey-kramer	Comparing individual time points
Figure S6H	Ch2-Max-Int-Displacement-Ext-disk-r=15	LSM5L_10X_0.656	70	Scrambled	LSD1-2	0.000661	1	One-Way ANOVA	tukey-kramer	Comparing individual time points
Figure S6H	Ch2-Max-Int-Displacement-Ext-disk-r=15	LSM5L_10X_0.656	70	Scrambled	PP2A	1.64e-14	1	One-Way ANOVA	tukey-kramer	Comparing individual time points
Figure S6H	Ch2-Max-Int-Displacement-Ext-disk-r=15	LSM5L_10X_0.656	75	Scrambled	LSD1-1	0.64	0	One-Way ANOVA	tukey-kramer	Comparing individual time points
Figure S6H	Ch2-Max-Int-Displacement-Ext-disk-r=15	LSM5L_10X_0.656	75	Scrambled	LSD1-2	5.96e-14	1	One-Way ANOVA	tukey-kramer	Comparing individual time points
Figure S6H	Ch2-Max-Int-Displacement-Ext-disk-r=15	LSM5L_10X_0.656	75	Scrambled	PP2A	7.81e-06	1	One-Way ANOVA	tukey-kramer	Comparing individual time points
Figure S6H	Ch2-Max-Int-Displacement-Ext-disk-r=15	LSM5L_10X_0.656	80	Scrambled	LSD1-1	0.165	0	One-Way ANOVA	tukey-kramer	Comparing individual time points
Figure S6H	Ch2-Max-Int-Displacement-Ext-disk-r=15	LSM5L_10X_0.656	80	Scrambled	LSD1-2	4.41e-11	1	One-Way ANOVA	tukey-kramer	Comparing individual time points
Figure S6H	Ch2-Max-Int-Displacement-Ext-disk-r=15	LSM5L_10X_0.656	80	Scrambled	PP2A	0.0276	1	One-Way ANOVA	tukey-kramer	Comparing individual time points
Figure S6H	Ch2-Max-Int-Displacement-Ext-disk-r=15	LSM5L_10X_0.656	85	Scrambled	LSD1-1	0.999	0	One-Way ANOVA	tukey-kramer	Comparing individual time points
Figure S6H	Ch2-Max-Int-Displacement-Ext-disk-r=15	LSM5L_10X_0.656	85	Scrambled	LSD1-2	0.000718	1	One-Way ANOVA	tukey-kramer	Comparing individual time points
Figure S6H	Ch2-Max-Int-Displacement-Ext-disk-r=15	LSM5L_10X_0.656	85	Scrambled	PP2A	0.0144	1	One-Way ANOVA	tukey-kramer	Comparing individual time points
Figure S6H	Ch2-Max-Int-Displacement-Ext-disk-r=15	LSM5L_10X_0.656	90	Scrambled	LSD1-1	0.989	0	One-Way ANOVA	tukey-kramer	Comparing individual time points
Figure S6H	Ch2-Max-Int-Displacement-Ext-disk-r=15	LSM5L_10X_0.656	90	Scrambled	LSD1-2	0.00237	1	One-Way ANOVA	tukey-kramer	Comparing individual time points
Figure S6H	Ch2-Max-Int-Displacement-Ext-disk-r=15	LSM5L_10X_0.656	90	Scrambled	PP2A	7.09e-05	1	One-Way ANOVA	tukey-kramer	Comparing individual time points
Figure S6H	Ch2-Max-Int-Displacement-Ext-disk-r=15	LSM5L_10X_0.656	95	Scrambled	LSD1-1	0.000941	1	One-Way ANOVA	tukey-kramer	Comparing individual time points
Figure S6H	Ch2-Max-Int-Displacement-Ext-disk-r=15	LSM5L_10X_0.656	95	Scrambled	LSD1-2	0.969	0	One-Way ANOVA	tukey-kramer	Comparing individual time points
Figure S6H	Ch2-Max-Int-Displacement-Ext-disk-r=15	LSM5L_10X_0.656	95	Scrambled	PP2A	8.61e-14	1	One-Way ANOVA	tukey-kramer	Comparing individual time points
Figure S6H	Ch2-Max-Int-Displacement-Ext-disk-r=15	LSM5L_10X_0.656	100	Scrambled	LSD1-1	0.000155	1	One-Way ANOVA	tukey-kramer	Comparing individual time points
Figure S6H	Ch2-Max-Int-Displacement-Ext-disk-r=15	LSM5L_10X_0.656	100	Scrambled	LSD1-2	0.169	0	One-Way ANOVA	tukey-kramer	Comparing individual time points
Figure S6H	Ch2-Max-Int-Displacement-Ext-disk-r=15	LSM5L_10X_0.656	100	Scrambled	PP2A	5.48e-16	1	One-Way ANOVA	tukey-kramer	Comparing individual time points
Figure S6H	Ch2-Max-Int-Displacement-Ext-disk-r=15	LSM5L_10X_0.656	60 65 70 75 80 85 90 95 100	class=Scrambled	class=LSD1-1	0.202	0	Two-Way ANOVA	tukey-kramer	Interaction model comparing all selected time points
Figure S6H	Ch2-Max-Int-Displacement-Ext-disk-r=15	LSM5L_10X_0.656	60 65 70 75 80 85 90 95 100	class=Scrambled	class=LSD1-2	1.13e-21	1	Two-Way ANOVA	tukey-kramer	Interaction model comparing all selected time points
Figure S6H	Ch2-Max-Int-Displacement-Ext-disk-r=15	LSM5L_10X_0.656	60 65 70 75 80 85 90 95 100	class=Scrambled	class=PP2A	0.996	0	Two-Way ANOVA	tukey-kramer	Interaction model comparing all selected time points
Note: See S5 Table for the statistical analysis of the single features of panels F and I.
Figure S6G	Ch2-MeanIntensity-Ext-disk-r=15-NormalizedIntMean	LSM5L_10X_0.656	60	Scrambled	LSD1-1	1.36e-17	1	One-Way ANOVA	tukey-kramer	Comparing individual time points
Figure S6G	Ch2-MeanIntensity-Ext-disk-r=15-NormalizedIntMean	LSM5L_10X_0.656	60	Scrambled	LSD1-2	0.0177	1	One-Way ANOVA	tukey-kramer	Comparing individual time points
Figure S6G	Ch2-MeanIntensity-Ext-disk-r=15-NormalizedIntMean	LSM5L_10X_0.656	60	Scrambled	PP2A	1.71e-23	1	One-Way ANOVA	tukey-kramer	Comparing individual time points
Figure S6G	Ch2-MeanIntensity-Ext-disk-r=15-NormalizedIntMean	LSM5L_10X_0.656	65	Scrambled	LSD1-1	0	1	One-Way ANOVA	tukey-kramer	Comparing individual time points
Figure S6G	Ch2-MeanIntensity-Ext-disk-r=15-NormalizedIntMean	LSM5L_10X_0.656	65	Scrambled	LSD1-2	0	1	One-Way ANOVA	tukey-kramer	Comparing individual time points
Figure S6G	Ch2-MeanIntensity-Ext-disk-r=15-NormalizedIntMean	LSM5L_10X_0.656	65	Scrambled	PP2A	0	1	One-Way ANOVA	tukey-kramer	Comparing individual time points
Figure S6G	Ch2-MeanIntensity-Ext-disk-r=15-NormalizedIntMean	LSM5L_10X_0.656	70	Scrambled	LSD1-1	6.27e-12	1	One-Way ANOVA	tukey-kramer	Comparing individual time points
Figure S6G	Ch2-MeanIntensity-Ext-disk-r=15-NormalizedIntMean	LSM5L_10X_0.656	70	Scrambled	LSD1-2	0	1	One-Way ANOVA	tukey-kramer	Comparing individual time points
Figure S6G	Ch2-MeanIntensity-Ext-disk-r=15-NormalizedIntMean	LSM5L_10X_0.656	70	Scrambled	PP2A	0	1	One-Way ANOVA	tukey-kramer	Comparing individual time points
Figure S6G	Ch2-MeanIntensity-Ext-disk-r=15-NormalizedIntMean	LSM5L_10X_0.656	75	Scrambled	LSD1-1	6.15e-06	1	One-Way ANOVA	tukey-kramer	Comparing individual time points
Figure S6G	Ch2-MeanIntensity-Ext-disk-r=15-NormalizedIntMean	LSM5L_10X_0.656	75	Scrambled	LSD1-2	0	1	One-Way ANOVA	tukey-kramer	Comparing individual time points
Figure S6G	Ch2-MeanIntensity-Ext-disk-r=15-NormalizedIntMean	LSM5L_10X_0.656	75	Scrambled	PP2A	0	1	One-Way ANOVA	tukey-kramer	Comparing individual time points
Figure S6G	Ch2-MeanIntensity-Ext-disk-r=15-NormalizedIntMean	LSM5L_10X_0.656	80	Scrambled	LSD1-1	0.0989	0	One-Way ANOVA	tukey-kramer	Comparing individual time points
Figure S6G	Ch2-MeanIntensity-Ext-disk-r=15-NormalizedIntMean	LSM5L_10X_0.656	80	Scrambled	LSD1-2	0	1	One-Way ANOVA	tukey-kramer	Comparing individual time points
Figure S6G	Ch2-MeanIntensity-Ext-disk-r=15-NormalizedIntMean	LSM5L_10X_0.656	80	Scrambled	PP2A	0	1	One-Way ANOVA	tukey-kramer	Comparing individual time points
Figure S6G	Ch2-MeanIntensity-Ext-disk-r=15-NormalizedIntMean	LSM5L_10X_0.656	85	Scrambled	LSD1-1	0.841	0	One-Way ANOVA	tukey-kramer	Comparing individual time points
Figure S6G	Ch2-MeanIntensity-Ext-disk-r=15-NormalizedIntMean	LSM5L_10X_0.656	85	Scrambled	LSD1-2	0	1	One-Way ANOVA	tukey-kramer	Comparing individual time points
Figure S6G	Ch2-MeanIntensity-Ext-disk-r=15-NormalizedIntMean	LSM5L_10X_0.656	85	Scrambled	PP2A	0	1	One-Way ANOVA	tukey-kramer	Comparing individual time points
Figure S6G	Ch2-MeanIntensity-Ext-disk-r=15-NormalizedIntMean	LSM5L_10X_0.656	90	Scrambled	LSD1-1	0.0936	0	One-Way ANOVA	tukey-kramer	Comparing individual time points
Figure S6G	Ch2-MeanIntensity-Ext-disk-r=15-NormalizedIntMean	LSM5L_10X_0.656	90	Scrambled	LSD1-2	1.32e-16	1	One-Way ANOVA	tukey-kramer	Comparing individual time points
Figure S6G	Ch2-MeanIntensity-Ext-disk-r=15-NormalizedIntMean	LSM5L_10X_0.656	90	Scrambled	PP2A	0	1	One-Way ANOVA	tukey-kramer	Comparing individual time points
Figure S6G	Ch2-MeanIntensity-Ext-disk-r=15-NormalizedIntMean	LSM5L_10X_0.656	95	Scrambled	LSD1-1	0.000552	1	One-Way ANOVA	tukey-kramer	Comparing individual time points
Figure S6G	Ch2-MeanIntensity-Ext-disk-r=15-NormalizedIntMean	LSM5L_10X_0.656	95	Scrambled	LSD1-2	1.04e-08	1	One-Way ANOVA	tukey-kramer	Comparing individual time points
Figure S6G	Ch2-MeanIntensity-Ext-disk-r=15-NormalizedIntMean	LSM5L_10X_0.656	95	Scrambled	PP2A	1.03e-14	1	One-Way ANOVA	tukey-kramer	Comparing individual time points
Figure S6G	Ch2-MeanIntensity-Ext-disk-r=15-NormalizedIntMean	LSM5L_10X_0.656	100	Scrambled	LSD1-1	4.64e-06	1	One-Way ANOVA	tukey-kramer	Comparing individual time points
Figure S6G	Ch2-MeanIntensity-Ext-disk-r=15-NormalizedIntMean	LSM5L_10X_0.656	100	Scrambled	LSD1-2	1.7e-05	1	One-Way ANOVA	tukey-kramer	Comparing individual time points
Figure S6G	Ch2-MeanIntensity-Ext-disk-r=15-NormalizedIntMean	LSM5L_10X_0.656	100	Scrambled	PP2A	7.01e-09	1	One-Way ANOVA	tukey-kramer	Comparing individual time points
Figure S6G	Ch2-MeanIntensity-Ext-disk-r=15-NormalizedIntMean	LSM5L_10X_0.656	60 65 70 75 80 85 90 95 100	class=Scrambled	class=LSD1-1	0	1	Two-Way ANOVA	tukey-kramer	Interaction model comparing all selected time points
Figure S6G	Ch2-MeanIntensity-Ext-disk-r=15-NormalizedIntMean	LSM5L_10X_0.656	60 65 70 75 80 85 90 95 100	class=Scrambled	class=LSD1-2	0	1	Two-Way ANOVA	tukey-kramer	Interaction model comparing all selected time points
Figure S6G	Ch2-MeanIntensity-Ext-disk-r=15-NormalizedIntMean	LSM5L_10X_0.656	60 65 70 75 80 85 90 95 100	class=Scrambled	class=PP2A	0	1	Two-Way ANOVA	tukey-kramer	Interaction model comparing all selected time points
Figure S6H	Ch2-Max-Int-Displacement-Ext-disk-r=15	LSM5L_10X_0.656	60	Scrambled	LSD1-1	0.889	0	One-Way ANOVA	tukey-kramer	Comparing individual time points
Figure S6H	Ch2-Max-Int-Displacement-Ext-disk-r=15	LSM5L_10X_0.656	60	Scrambled	LSD1-2	0.69	0	One-Way ANOVA	tukey-kramer	Comparing individual time points
Figure S6H	Ch2-Max-Int-Displacement-Ext-disk-r=15	LSM5L_10X_0.656	60	Scrambled	PP2A	0	1	One-Way ANOVA	tukey-kramer	Comparing individual time points
Figure S6H	Ch2-Max-Int-Displacement-Ext-disk-r=15	LSM5L_10X_0.656	65	Scrambled	LSD1-1	1	0	One-Way ANOVA	tukey-kramer	Comparing individual time points
Figure S6H	Ch2-Max-Int-Displacement-Ext-disk-r=15	LSM5L_10X_0.656	65	Scrambled	LSD1-2	5.15e-06	1	One-Way ANOVA	tukey-kramer	Comparing individual time points
Figure S6H	Ch2-Max-Int-Displacement-Ext-disk-r=15	LSM5L_10X_0.656	65	Scrambled	PP2A	0.733	0	One-Way ANOVA	tukey-kramer	Comparing individual time points
Figure S6H	Ch2-Max-Int-Displacement-Ext-disk-r=15	LSM5L_10X_0.656	70	Scrambled	LSD1-1	0.802	0	One-Way ANOVA	tukey-kramer	Comparing individual time points
Figure S6H	Ch2-Max-Int-Displacement-Ext-disk-r=15	LSM5L_10X_0.656	70	Scrambled	LSD1-2	0.000661	1	One-Way ANOVA	tukey-kramer	Comparing individual time points
Figure S6H	Ch2-Max-Int-Displacement-Ext-disk-r=15	LSM5L_10X_0.656	70	Scrambled	PP2A	1.64e-14	1	One-Way ANOVA	tukey-kramer	Comparing individual time points
Figure S6H	Ch2-Max-Int-Displacement-Ext-disk-r=15	LSM5L_10X_0.656	75	Scrambled	LSD1-1	0.64	0	One-Way ANOVA	tukey-kramer	Comparing individual time points
Figure S6H	Ch2-Max-Int-Displacement-Ext-disk-r=15	LSM5L_10X_0.656	75	Scrambled	LSD1-2	5.96e-14	1	One-Way ANOVA	tukey-kramer	Comparing individual time points
Figure S6H	Ch2-Max-Int-Displacement-Ext-disk-r=15	LSM5L_10X_0.656	75	Scrambled	PP2A	7.81e-06	1	One-Way ANOVA	tukey-kramer	Comparing individual time points
Figure S6H	Ch2-Max-Int-Displacement-Ext-disk-r=15	LSM5L_10X_0.656	80	Scrambled	LSD1-1	0.165	0	One-Way ANOVA	tukey-kramer	Comparing individual time points
Figure S6H	Ch2-Max-Int-Displacement-Ext-disk-r=15	LSM5L_10X_0.656	80	Scrambled	LSD1-2	4.41e-11	1	One-Way ANOVA	tukey-kramer	Comparing individual time points
Figure S6H	Ch2-Max-Int-Displacement-Ext-disk-r=15	LSM5L_10X_0.656	80	Scrambled	PP2A	0.0276	1	One-Way ANOVA	tukey-kramer	Comparing individual time points
Figure S6H	Ch2-Max-Int-Displacement-Ext-disk-r=15	LSM5L_10X_0.656	85	Scrambled	LSD1-1	0.999	0	One-Way ANOVA	tukey-kramer	Comparing individual time points
Figure S6H	Ch2-Max-Int-Displacement-Ext-disk-r=15	LSM5L_10X_0.656	85	Scrambled	LSD1-2	0.000718	1	One-Way ANOVA	tukey-kramer	Comparing individual time points
Figure S6H	Ch2-Max-Int-Displacement-Ext-disk-r=15	LSM5L_10X_0.656	85	Scrambled	PP2A	0.0144	1	One-Way ANOVA	tukey-kramer	Comparing individual time points
Figure S6H	Ch2-Max-Int-Displacement-Ext-disk-r=15	LSM5L_10X_0.656	90	Scrambled	LSD1-1	0.989	0	One-Way ANOVA	tukey-kramer	Comparing individual time points
Figure S6H	Ch2-Max-Int-Displacement-Ext-disk-r=15	LSM5L_10X_0.656	90	Scrambled	LSD1-2	0.00237	1	One-Way ANOVA	tukey-kramer	Comparing individual time points
Figure S6H	Ch2-Max-Int-Displacement-Ext-disk-r=15	LSM5L_10X_0.656	90	Scrambled	PP2A	7.09e-05	1	One-Way ANOVA	tukey-kramer	Comparing individual time points
Figure S6H	Ch2-Max-Int-Displacement-Ext-disk-r=15	LSM5L_10X_0.656	95	Scrambled	LSD1-1	0.000941	1	One-Way ANOVA	tukey-kramer	Comparing individual time points
Figure S6H	Ch2-Max-Int-Displacement-Ext-disk-r=15	LSM5L_10X_0.656	95	Scrambled	LSD1-2	0.969	0	One-Way ANOVA	tukey-kramer	Comparing individual time points
Figure S6H	Ch2-Max-Int-Displacement-Ext-disk-r=15	LSM5L_10X_0.656	95	Scrambled	PP2A	8.61e-14	1	One-Way ANOVA	tukey-kramer	Comparing individual time points
Figure S6H	Ch2-Max-Int-Displacement-Ext-disk-r=15	LSM5L_10X_0.656	100	Scrambled	LSD1-1	0.000155	1	One-Way ANOVA	tukey-kramer	Comparing individual time points
Figure S6H	Ch2-Max-Int-Displacement-Ext-disk-r=15	LSM5L_10X_0.656	100	Scrambled	LSD1-2	0.169	0	One-Way ANOVA	tukey-kramer	Comparing individual time points
Figure S6H	Ch2-Max-Int-Displacement-Ext-disk-r=15	LSM5L_10X_0.656	100	Scrambled	PP2A	5.48e-16	1	One-Way ANOVA	tukey-kramer	Comparing individual time points
Figure S6H	Ch2-Max-Int-Displacement-Ext-disk-r=15	LSM5L_10X_0.656	60 65 70 75 80 85 90 95 100	class=Scrambled	class=LSD1-1	0.202	0	Two-Way ANOVA	tukey-kramer	Interaction model comparing all selected time points
Figure S6H	Ch2-Max-Int-Displacement-Ext-disk-r=15	LSM5L_10X_0.656	60 65 70 75 80 85 90 95 100	class=Scrambled	class=LSD1-2	1.13e-21	1	Two-Way ANOVA	tukey-kramer	Interaction model comparing all selected time points
Figure S6H	Ch2-Max-Int-Displacement-Ext-disk-r=15	LSM5L_10X_0.656	60 65 70 75 80 85 90 95 100	class=Scrambled	class=PP2A	0.996	0	Two-Way ANOVA	tukey-kramer	Interaction model comparing all selected time points
